# Supplementary material for: Temporal changes in the transcriptome profile of Macrobrachium rosenbergii in response to decapod iridescent virus 1 infection
Source: Front Immunol. 2025 Apr 10;16:1575476. doi: 10.3389/fimmu.2025.1575476 (PMC12018387; doi:10.3389/fimmu.2025.1575476)
Supplement: Supplementary file 1 [file DataSheet1.zip]

Archive with 2 entries (2 files):
- Supplementary Figures and Tables.DOCX
- Supplementary File S1.XLSX
