# Supplementary material for: Temporal changes in the transcriptome profile of Macrobrachium rosenbergii in response to decapod iridescent virus 1 infection
Source: Front Immunol. 2025 Apr 10;16:1575476. doi: 10.3389/fimmu.2025.1575476 (PMC12018387; doi:10.3389/fimmu.2025.1575476)
Supplement: Supplementary file 1 [file DataSheet1.zip › Supplementary File S1.XLSX]

## Sheet: 24hpi
Gene ID	Gene Name	Gene Description	FC(TR24/CTRL24)	Log2FC(TR24/CTRL24)	Pvalue	Padjust	Significant	Regulate	T24_1	T24_2	T24_3	T24_4	C24_1	C24_2	C24_3	C24_4	TR24	CTRL24
gene-ABCB7	ABCB7	ATP binding cassette subfamily B member 7	0.32	-1.64575	4.84968e-06	0.000506615	yes	down	1.35	2.75	1.92	4.18	5.27	7.49	16.26	14.03	2.55	10.7625
gene-ATP8B	ATP8B	ATPase phospholipid transporting 8B, transcript variant X1	0.23	-2.11973	4.17804e-06	0.000444535	yes	down	5.46	4.77	5.27	6.51	16.38	13.11	56.18	68.31	5.5025	38.495
gene-AcCoAS	AcCoAS	acetyl coenzyme A synthase	10.524	3.39555	2.46998e-11	1.66956e-08	yes	up	17.57	55.79	38.71	37.46	2.84	9.19	2.5	4.41	37.3825	4.735
gene-Ack	Ack	activated Cdc42 kinase, transcript variant X2	0.364	-1.45826	0.000466172	0.0167224	yes	down	0.06	0.1	0.1	0.13	0.18	0.53	0.46	0.37	0.0975	0.385
gene-Acsl	Acsl	Acyl-CoA synthetase long-chain, transcript variant X1	2.579	1.36673	3.49223e-05	0.00250078	yes	up	73.19	103.07	159.56	93.94	48.51	69.67	58.36	43.32	107.44	54.965
gene-Ak1	Ak1	Adenylate kinase 1, transcript variant X1	3.14	1.65054	1.74557e-06	0.000238789	yes	up	21.08	18.39	28.35	44.91	10.16	10.32	18.28	12.42	28.1825	12.795
gene-Alg-2	Alg-2	Apoptosis-linked gene-2, transcript variant X4	0.498	-1.00626	0.00102405	0.028302	yes	down	4.55	6.39	8.22	12.23	11.37	19.77	26.21	33.57	7.8475	22.73
gene-Atg101	Atg101	autophagy-related protein 101	0.233	-2.10026	0.00108643	0.0293765	yes	down	0.91	0.93	1.08	1.6	1.51	2.85	5.66	22.06	1.13	8.02
gene-Atpalpha	Atpalpha	sodium/potassium-transporting ATPase subunit alpha, transcript variant X4	0.147	-2.7676	4.12883e-08	1.07828e-05	yes	down	57.92	54.22	64.76	54.54	437.03	166.38	1244.07	532.29	57.86	594.942
gene-Blimp-1	Blimp-1	PR domain zinc finger protein 1, transcript variant X6	0.062	-4.0165	0.000457347	0.0166017	yes	down	0.2	0.02	0.03	0.14	3.67	3.09	1.58	0.03	0.0975	2.0925
gene-CDase	CDase	neutral ceramidase	7.527	2.91214	1.57879e-07	3.42299e-05	yes	up	103.43	57.61	97.07	77.3	15.54	26.5	11.51	6.92	83.8525	15.1175
gene-CaBP1	CaBP1	Protein disulfide-isomerase A6 homolog CaBP1	2.935	1.55316	0.00174952	0.0395742	yes	up	32.48	60.25	94.79	44.62	25.61	28.11	39.25	9.74	58.035	25.6775
gene-Chsy	Chsy	Chondroitin sulfate synthase	2.483	1.31187	0.000868479	0.0252651	yes	up	12.62	20.97	27.05	11.91	8.26	12.02	10.44	8.85	18.1375	9.8925
gene-Cisd2	Cisd2	CDGSH iron sulfur domain 2	0.456	-1.13308	0.0013983	0.0345545	yes	down	22.33	51.68	49.34	43.62	58.37	85.59	152.57	251.29	41.7425	136.955
gene-Cortactin	Cortactin	cortactin, transcript variant X1	0.247	-2.01733	0.000684489	0.0217278	yes	down	3.7	5.91	4.6	4.28	6.59	10.8	25.72	80.93	4.6225	31.01
gene-Cpr	Cpr	Cytochrome P450 reductase	5.072	2.34257	0.00115498	0.0303705	yes	up	4.72	36.36	41.85	38.15	4.95	17.19	4.63	2.54	30.27	7.3275
gene-Cth	Cth	Cystathionine gamma-lyase, transcript variant X2	5.647	2.49742	9.69459e-05	0.00539019	yes	up	29.01	105.45	71.1	114.71	20.37	31.3	11.57	5.45	80.0675	17.1725
gene-DNaseII	DNaseII	deoxyribonuclease II	0.359	-1.47878	0.000153331	0.00783079	yes	down	1.3	1.46	1.02	1.42	4.16	3.26	9.45	18.73	1.3	8.9
gene-DPCoAC	DPCoAC	dephosphocoenzyme A carrier, transcript variant X1	3.366	1.75107	0.00111302	0.0298826	yes	up	1.77	2.94	3.48	4.99	0.31	2.13	2.43	0.87	3.295	1.435
gene-Dsk	Dsk	Drosulfakinin	0.008	-7.05462	6.88491e-05	0.00407807	yes	down	0	0.16	0	0	0	15.73	0.7	19.07	0.04	8.875
gene-E23	E23	Early gene at 23, transcript variant X1	0.004	-7.96546	4.88136e-09	1.60262e-06	yes	down	0	0.03	0.01	0	1.89	0.67	11.78	0.18	0.01	3.63
gene-Egfr	Egfr	epidermal growth factor receptor, transcript variant X1	0.435	-1.20136	1.0853e-05	0.000989773	yes	down	5.64	2.14	21.66	10.24	21.66	18.54	42.97	22.66	9.92	26.4575
gene-Gbs-70E	Gbs-70E	Glycogen binding subunit 70E, transcript variant X3	0.192	-2.37714	0.00109572	0.0295561	yes	down	6.12	10.16	4.34	3.63	15.99	17.31	17.25	155.94	6.0625	51.6225
gene-Gclc	Gclc	glutamate--cysteine ligase	2.092	1.06517	0.00103832	0.0284758	yes	up	31.94	53.65	49.18	58.21	24.63	38.75	41.49	21.36	48.245	31.5575
gene-GlyS	GlyS	glycogen [starch] synthase, transcript variant X1	4.772	2.25456	0.000678331	0.021592	yes	up	4.71	15.57	15.29	8.82	2.66	6.39	1.26	1.05	11.0975	2.84
gene-Got1	Got1	Glutamate oxaloacetate transaminase 1	3.629	1.85946	8.62382e-11	5.21559e-08	yes	up	31.47	27	44.1	33.55	8.13	17.45	13.25	15.11	34.03	13.485
gene-Gpat4	Gpat4	Glycerol-3-phosphate acyltransferase 4, transcript variant X5	5.277	2.39964	2.77271e-16	6.37225e-13	yes	up	62.87	136.37	96.59	144.36	23.89	30.48	29.76	29.69	110.047	28.455
gene-Gpdh1	Gpdh1	Glycerol-3-phosphate dehydrogenase 1, transcript variant X3	3.15	1.6552	0.00141953	0.0348303	yes	up	54.71	79.18	74.45	102	23.59	67.37	23.6	16.17	77.585	32.6825
gene-HisT	HisT	Histamine transporter, transcript variant X1	0.335	-1.57698	0.000164066	0.00816141	yes	down	1.82	2.1	2.07	1.28	5.01	3.84	14.34	7.91	1.8175	7.775
gene-Hr3	Hr3	Hormone receptor 3, transcript variant X1	0.025	-5.32011	4.93581e-06	0.000510967	yes	down	0.13	0.45	0.39	0.24	6.26	0.89	69.43	0.26	0.3025	19.21
gene-Hr4	Hr4	Hormone receptor 4, transcript variant X1	0.05	-4.32626	3.61697e-05	0.00254985	yes	down	0.29	1	3.76	0.31	13.32	1.18	122.22	15.3	1.34	38.005
gene-Itpr	Itpr	Inositol 1,4,5,-trisphosphate receptor, transcript variant X1	0.357	-1.48585	0.000737736	0.0226153	yes	down	1.96	2.24	1.9	3.19	4.11	5.22	21.4	10.01	2.3225	10.185
gene-LOC136824991	LOC136824991	uncharacterized protein, transcript variant X1	12.356	3.62711	0.000612741	0.0202328	yes	up	16.29	61.53	28.49	63.21	3.4	12.98	0.15	0.42	42.38	4.2375
gene-LOC136824993	LOC136824993	uncharacterized protein, transcript variant X1	75.485	6.23813	3.20497e-15	4.60354e-12	yes	up	18.81	49.08	23.5	35.55	0.33	1.21	0	0.76	31.735	0.575
gene-LOC136824995	LOC136824995	uncharacterized protein	6.975	2.80212	0.00235058	0.0486677	yes	up	6.68	55.97	54.47	54.73	0.75	16.91	0.84	16.03	42.9625	8.6325
gene-LOC136824996	LOC136824996	uncharacterized protein	5.456	2.44777	0.000881928	0.0255271	yes	up	14.75	69.62	74.97	86.01	2.27	19.19	2.77	35.66	61.3375	14.9725
gene-LOC136825040	LOC136825040	pancreatic lipase-related protein 2-like, transcript variant X1	4.644	2.21526	3.2896e-09	1.18127e-06	yes	up	8.42	18.81	18.58	28.21	3.21	4.77	4.81	10.08	18.505	5.7175
gene-LOC136825046	LOC136825046	uncharacterized protein	4.027	2.00959	6.32861e-06	0.000632365	yes	up	49.25	84.21	104.59	43.74	16.45	21.15	12.97	47.85	70.4475	24.605
gene-LOC136825254	LOC136825254	uncharacterized protein	0.448	-1.15829	0.000849875	0.0249131	yes	down	37.21	36.23	50.13	33.17	87.98	67.91	214.28	158.8	39.185	132.243
gene-LOC136825268	LOC136825268	gamma-glutamyl hydrolase-like	21.784	4.44521	9.73434e-05	0.00539019	yes	up	1.58	4.02	5.4	2.56	0	0.25	0	0.06	3.39	0.0775
gene-LOC136825359	LOC136825359	uncharacterized protein, transcript variant X1	14.876	3.89492	2.48315e-05	0.00192796	yes	up	1.3	5.47	1.91	1.16	0.04	0.6	0	0.31	2.46	0.2375
gene-LOC136825409	LOC136825409	homeobox protein OTX1 A-like	0.131	-2.93643	0.000663242	0.0212886	yes	down	0.09	0	0.1	0.18	0.69	0.19	1.89	1.61	0.0925	1.095
gene-LOC136825447	LOC136825447	solute carrier family 2, facilitated glucose transporter member 4-like	3.785	1.92037	0.00191843	0.0420701	yes	up	1.92	1.7	1.38	1.94	0.36	1.42	0.6	0.24	1.735	0.655
gene-LOC136825501	LOC136825501	uncharacterized protein	6.547	2.71082	0.0010246	0.028302	yes	up	18.58	1.79	1.09	3.4	0.71	1.91	2.35	1.17	6.215	1.535
gene-LOC136825665	LOC136825665	(3R)-3-hydroxyacyl-CoA dehydrogenase-like	5.433	2.44171	0.000530558	0.0180909	yes	up	30.63	68.96	28.08	48.87	7.82	26.04	4.01	3.53	44.135	10.35
gene-LOC136825733	LOC136825733	uncharacterized protein	9.102	3.18613	0.00112215	0.0300575	yes	up	0.51	0.12	1.26	1.62	0.05	0	0.21	0.33	0.8775	0.1475
gene-LOC136826077	LOC136826077	uncharacterized protein, transcript variant X2	5.12	2.35606	0.000636479	0.0206604	yes	up	0.77	1.41	0.82	1.54	0.17	0.64	0.05	0.4	1.135	0.315
gene-LOC136826113	LOC136826113	V-type proton ATPase catalytic subunit A-like	0.493	-1.02036	0.00040766	0.0154314	yes	down	195.47	280.49	231.82	213.47	427.36	414.93	874.77	1089.81	230.312	701.717
gene-LOC136826196	LOC136826196	L-threonine 3-dehydrogenase-like, transcript variant X2	4.517	2.17531	0.00143043	0.0349724	yes	up	8.36	1.81	1.72	3.88	1.12	1.72	1.07	1.71	3.9425	1.405
gene-LOC136826203	LOC136826203	arylsulfatase B-like	4.582	2.19602	0.000962511	0.0271084	yes	up	8.33	6.09	17.6	14.95	3.81	5.48	2.73	0.64	11.7425	3.165
gene-LOC136826211	LOC136826211	uncharacterized lncRNA	0.218	-2.19903	0.000479906	0.016968	yes	down	0.76	2.85	3.69	4.46	13.51	5.49	31.88	8.86	2.94	14.935
gene-LOC136826215	LOC136826215	C-C chemokine receptor type 6-like, transcript variant X1	3.169	1.66425	0.0023757	0.0489233	yes	up	0.5	1.46	1.34	0.52	0.29	0.53	0.63	0.22	0.955	0.4175
gene-LOC136826250	LOC136826250	uridine diphosphate glucose pyrophosphatase NUDT22-like	5.738	2.52057	4.08324e-05	0.00280082	yes	up	2.21	2.66	1.95	1.35	0.2	0.99	0.74	0.27	2.0425	0.55
gene-LOC136826477	LOC136826477	techylectin-5A-like	2.615	1.3866	3.69406e-06	0.000424485	yes	up	41.06	51.88	68.18	39.72	17.49	24.38	25.32	49.27	50.21	29.115
gene-LOC136826493	LOC136826493	ectonucleotide pyrophosphatase/phosphodiesterase family member 1-like	0.071	-3.80845	3.14098e-09	1.16429e-06	yes	down	7.56	4.67	5.5	4.87	50.64	19.36	231.37	233.84	5.65	133.803
gene-LOC136826505	LOC136826505	uncharacterized lncRNA	0.073	-3.78528	1.98065e-08	5.68991e-06	yes	down	4.45	5.76	7.29	3.85	38.7	17.85	176.18	239	5.3375	117.933
gene-LOC136826583	LOC136826583	alpha-2-macroglobulin-like	8.183	3.03259	4.4141e-08	1.10266e-05	yes	up	20.31	10.47	11	12.48	2.48	3.41	2.37	1.06	13.565	2.33
gene-LOC136826616	LOC136826616	estradiol 17-beta-dehydrogenase 11-like, transcript variant X2	2.749	1.45886	5.0697e-05	0.00327281	yes	up	56.1	56.4	59.87	78.6	30.61	38.65	22.77	31.81	62.7425	30.96
gene-LOC136826646	LOC136826646	serine/threonine-protein kinase Nek7-like, transcript variant X4	0.426	-1.23227	0.000952484	0.0269771	yes	down	0.35	0.61	1	1.01	1.33	1.53	3.39	3.92	0.7425	2.5425
gene-LOC136826654	LOC136826654	uncharacterized lncRNA	10.559	3.40035	0.00235887	0.0487215	yes	up	0.08	0.84	0.84	0.82	0.16	0.1	0	0	0.645	0.065
gene-LOC136826691	LOC136826691	Y+L amino acid transporter 2-like, transcript variant X2	0.039	-4.67802	7.48608e-10	3.30856e-07	yes	down	0.19	0.27	0.39	0.25	9.63	4.38	23.33	1.09	0.275	9.6075
gene-LOC136826794	LOC136826794	alpha-amylase 1-like, transcript variant X1	16.337	4.03005	7.30088e-07	0.000119849	yes	up	279.5	99.16	196.19	286.97	4.72	56.48	10.15	4.72	215.455	19.0175
gene-LOC136826795	LOC136826795	alpha-amylase 1-like	7.653	2.93598	0.0012371	0.0318021	yes	up	5296.09	2749.92	3071.18	4366.37	590.67	1876.75	170.68	51.87	3870.89	672.492
gene-LOC136826797	LOC136826797	ecdysone-induced protein 78C-like, transcript variant X1	4.71	2.23564	3.24348e-06	0.000380315	yes	up	1.76	1.82	3.5	1.33	0.49	0.4	1.28	0.38	2.1025	0.6375
gene-LOC136826822	LOC136826822	techylectin-5A-like	3.125	1.6439	4.65677e-05	0.00309312	yes	up	104.47	181.74	250.48	79.52	62.87	47.7	62.42	97.37	154.053	67.59
gene-LOC136826980	LOC136826980	cysteine sulfinic acid decarboxylase-like, transcript variant X1	8.896	3.15309	0.000137228	0.00716767	yes	up	0.35	0.91	6.14	3.97	0.39	0.4	0.71	0.1	2.8425	0.4
gene-LOC136827002	LOC136827002	monocarboxylate transporter 12-like	3.242	1.69683	0.00084405	0.0248056	yes	up	0.78	1.7	1.12	1.05	0.5	0.74	0.3	0.34	1.1625	0.47
gene-LOC136827682	LOC136827682	uncharacterized protein	31.477	4.97621	7.83247e-18	3.65952e-14	yes	up	13.66	9.07	54.77	16.42	0.37	1.17	1.48	1.25	23.48	1.0675
gene-LOC136827874	LOC136827874	uncharacterized lncRNA	2.956	1.56352	0.000749486	0.0226653	yes	up	0.66	0.78	1.57	0.92	0.22	0.37	0.34	1.02	0.9825	0.4875
gene-LOC136827882	LOC136827882	uncharacterized protein	8.249	3.04414	0.0017446	0.0395409	yes	up	6.69	0.83	0.27	5.09	0.74	0.41	1.01	0.22	3.22	0.595
gene-LOC136827883	LOC136827883	cytochrome b-245 chaperone 1-like, transcript variant X4	0.355	-1.49451	0.00145803	0.0354212	yes	down	1.19	0.55	0.63	1.1	1.34	3.32	5.38	6	0.8675	4.01
gene-LOC136827884	LOC136827884	uncharacterized lncRNA	2.796	1.48326	1.01386e-05	0.000939535	yes	up	3.25	4.3	4.65	3.46	1.59	2.61	1.87	1.67	3.915	1.935
gene-LOC136827930	LOC136827930	CD209 antigen-like	12.01	3.5862	4.91768e-17	1.41273e-13	yes	up	12.38	8.43	24.63	12.09	0.79	2.21	1.65	2.01	14.3825	1.665
gene-LOC136827931	LOC136827931	uridylate-specific endoribonuclease-like	5.189	2.37549	0.00214043	0.0454778	yes	up	0.33	0.82	1.78	0.38	0.11	0.27	0.12	0.38	0.8275	0.22
gene-LOC136828194	LOC136828194	uncharacterized protein	3.586	1.84245	0.00115356	0.0303705	yes	up	0.28	0.41	0.64	0.21	0.16	0.19	0.13	0.09	0.385	0.1425
gene-LOC136828209	LOC136828209	cytochrome P450 2L1-like	10.991	3.45823	6.32857e-07	0.000111879	yes	up	91.26	171.16	227.91	80.61	16.55	35.16	3.82	8.46	142.735	15.9975
gene-LOC136828349	LOC136828349	copine-8-like, transcript variant X1	0.396	-1.33504	0.00130592	0.0331955	yes	down	5.96	1.74	6.85	3.47	3.34	5.26	11.41	17.61	4.505	9.405
gene-LOC136828386	LOC136828386	transmembrane 7 superfamily member 3-like	0.497	-1.00991	0.00174261	0.0395409	yes	down	0.32	0.49	0.51	0.55	0.59	1.19	2.71	1.78	0.4675	1.5675
gene-LOC136828431	LOC136828431	uncharacterized protein	9.129	3.19049	0.000229593	0.0103461	yes	up	3546.69	771.63	421.52	2460.1	480.25	299.95	226.85	61.35	1799.98	267.1
gene-LOC136828602	LOC136828602	pro-epidermal growth factor-like, transcript variant X1	6.635	2.73017	9.70279e-07	0.00014866	yes	up	8.27	4.09	23.78	6.23	1.56	2.82	2.55	1.79	10.5925	2.18
gene-LOC136828654	LOC136828654	organic cation transporter protein-like, transcript variant X1	0.499	-1.00304	0.00199015	0.0431487	yes	down	5.57	5.86	4.7	5.07	11.57	7.01	30.11	12.8	5.3	15.3725
gene-LOC136828703	LOC136828703	uncharacterized protein, transcript variant X1	0.021	-5.56278	3.50389e-09	1.2201e-06	yes	down	0.9	0.75	0.6	0.17	10.48	3.12	29.14	165.5	0.605	52.06
gene-LOC136828718	LOC136828718	nose resistant to fluoxetine protein 6-like, transcript variant X1	0.12	-3.05821	0.00147521	0.0356251	yes	down	3.87	7.83	4.58	3.45	57.9	80.58	75.15	0.49	4.9325	53.53
gene-LOC136828736	LOC136828736	uncharacterized protein, transcript variant X1	5.102	2.35103	1.08254e-06	0.00015948	yes	up	2.73	5.14	3.89	3.1	0.52	1.92	2.04	2.41	3.715	1.7225
gene-LOC136828757	LOC136828757	uncharacterized protein	0.207	-2.274	3.03623e-06	0.000359684	yes	down	2.56	2.72	3.07	3.52	8.61	6.92	34.79	44.37	2.9675	23.6725
gene-LOC136828780	LOC136828780	uncharacterized protein	0.026	-5.26859	0.0013269	0.0335846	yes	down	1.3	0.24	0.29	0.6	48.56	17.43	77.98	0	0.6075	35.9925
gene-LOC136828866	LOC136828866	uncharacterized protein, transcript variant X1	3.649	1.86738	0.00158806	0.0372809	yes	up	0.41	1.73	1.52	0.83	0.4	0.52	0.64	0.28	1.1225	0.46
gene-LOC136828884	LOC136828884	delta(24)-sterol reductase-like	5.929	2.56781	0.00180279	0.040225	yes	up	8.56	10.68	2.22	6.61	0.4	5.43	0.94	0.47	7.0175	1.81
gene-LOC136828953	LOC136828953	micronuclear linker histone polyprotein-like, transcript variant X6	3.158	1.65918	0.000265886	0.0114004	yes	up	1.94	3.21	6.3	4.01	1.09	2.13	2.14	0.89	3.865	1.5625
gene-LOC136829317	LOC136829317	sphingomyelin phosphodiesterase-like	2.879	1.52567	0.000575356	0.0195027	yes	up	203.69	116.6	176.02	119.96	38.21	70.13	66.59	166.12	154.067	85.2625
gene-LOC136829351	LOC136829351	pneumococcal serine-rich repeat protein-like	0.081	-3.63463	6.01261e-05	0.00363636	yes	down	0.51	0.33	0.2	1.21	1.21	1.94	6.98	38.38	0.5625	12.1275
gene-LOC136829353	LOC136829353	X-linked interleukin-1 receptor accessory protein-like 2, transcript variant X2	12.597	3.655	6.4057e-05	0.00383374	yes	up	16.53	0.17	3.87	6.31	0.34	0.61	0.65	1.04	6.72	0.66
gene-LOC136829379	LOC136829379	protein SERAC1-like, transcript variant X2	0.357	-1.48595	0.00187144	0.0411967	yes	down	0.58	1.19	0.8	1.42	0.92	5.38	4.21	6.84	0.9975	4.3375
gene-LOC136829480	LOC136829480	uncharacterized protein, transcript variant X2	3.631	1.86033	0.00135468	0.0338039	yes	up	18.52	13.65	16.3	17.83	2.98	14.46	2.29	6.02	16.575	6.4375
gene-LOC136829757	LOC136829757	3-hydroxyanthranilate 3,4-dioxygenase-like, transcript variant X1	3.087	1.62628	0.00032182	0.0130853	yes	up	17.03	19.17	15.69	18.8	10.37	5.24	7.42	6.09	17.6725	7.28
gene-LOC136829812	LOC136829812	alanine aminotransferase 2	2.06	1.04231	0.00134287	0.0337597	yes	up	13.03	23.94	25.93	18.84	6.9	9.27	16.75	26.58	20.435	14.875
gene-LOC136830133	LOC136830133	lipase 3-like, transcript variant X5	2.873	1.5224	3.30667e-05	0.00240487	yes	up	177.75	107.95	116.55	144.59	42.67	80.67	68.05	98.57	136.71	72.49
gene-LOC136830167	LOC136830167	uncharacterized lncRNA, transcript variant X2	6.228	2.63884	0.00060832	0.0202082	yes	up	344	273.17	64.39	56.93	27.86	97.38	37.6	25.64	184.623	47.12
gene-LOC136830173	LOC136830173	phosphoenolpyruvate carboxykinase, cytosolic [GTP]-like	33.669	5.07335	0.00135865	0.0338039	yes	up	93.26	10.39	7.21	18.1	0.44	5.63	0.03	0.09	32.24	1.5475
gene-LOC136830188	LOC136830188	transient receptor potential cation channel subfamily A member 1 homolog, transcript variant X1	12.097	3.59661	2.75337e-05	0.00205448	yes	up	0.91	0.89	0.12	2.01	0.02	0.07	0.21	0.24	0.9825	0.135
gene-LOC136830208	LOC136830208	uncharacterized lncRNA	0.445	-1.16793	2.25701e-08	6.32568e-06	yes	down	1.52	2.07	1.96	2.53	4.26	6.26	8.46	7.79	2.02	6.6925
gene-LOC136830230	LOC136830230	-	7.027	2.813	0.00129346	0.0330968	yes	up	107.82	103.18	89	79.22	15.24	46.83	7.74	0.97	94.805	17.695
gene-LOC136830363	LOC136830363	cytochrome P450 4c3-like, transcript variant X3	2.314	1.21062	0.000391892	0.0151115	yes	up	240.51	252.06	373.17	245.26	165.49	200.92	118.3	161.75	277.75	161.615
gene-LOC136830567	LOC136830567	alkaline phosphatase-like	0.02	-5.63367	6.75935e-06	0.000669583	yes	down	0	0.08	0.1	0.03	0.3	0.08	3.46	12.74	0.0525	4.145
gene-LOC136830624	LOC136830624	thiol S-methyltransferase TMT1A-like, transcript variant X5	2.767	1.46841	1.17302e-09	4.99229e-07	yes	up	10.5	18.92	23.09	18.5	6.32	9.09	8.11	12.06	17.7525	8.895
gene-LOC136830736	LOC136830736	F-box only protein 33	0.417	-1.26347	0.000409398	0.0154314	yes	down	3.11	7.31	5	5.54	8.32	13.45	21.95	9.01	5.24	13.1825
gene-LOC136830744	LOC136830744	uncharacterized protein	0.354	-1.49744	0.00122191	0.0314821	yes	down	8.36	10.02	9.24	15.83	15.66	24.55	96.92	42.01	10.8625	44.785
gene-LOC136830864	LOC136830864	arylsulfatase F-like, transcript variant X1	77.29	6.27221	1.30799e-13	1.50301e-10	yes	up	86.26	219.54	186.11	135.97	0.97	4.35	0.14	6.2	156.97	2.915
gene-LOC136830956	LOC136830956	thiol S-methyltransferase TMT1A-like	16.984	4.08609	5.02585e-05	0.00327281	yes	up	47.92	57.36	14.55	130.35	2.97	14.33	1.56	0.21	62.545	4.7675
gene-LOC136831216	LOC136831216	uro-adherence factor A-like, transcript variant X1	0.421	-1.24884	2.54473e-05	0.00196251	yes	down	0.69	0.76	0.89	1.12	2.21	2.13	3.26	4.23	0.865	2.9575
gene-LOC136831271	LOC136831271	protein tramtrack, alpha isoform-like, transcript variant X1	2.386	1.25451	0.00172347	0.0392945	yes	up	1.87	6.25	5.29	5.03	1.88	1.35	2.27	3.38	4.61	2.22
gene-LOC136831290	LOC136831290	uncharacterized protein	0.259	-1.94994	0.0018631	0.0411587	yes	down	1.35	0.78	1.46	4.06	2.06	12.99	11.21	19.1	1.9125	11.34
gene-LOC136831303	LOC136831303	coiled-coil domain-containing protein 134-like	2.445	1.28996	2.0477e-07	4.27821e-05	yes	up	8.16	12.84	13.96	15.87	5.86	7.52	8.1	7.15	12.7075	7.1575
gene-LOC136831339	LOC136831339	vesicle-associated membrane protein 4-like, transcript variant X1	0.466	-1.10264	0.000468345	0.0167224	yes	down	1.13	1.61	1.83	2.12	3.22	3.89	9.41	4.59	1.6725	5.2775
gene-LOC136831431	LOC136831431	2-hydroxy-3-oxopropionate reductase-like, transcript variant X3	0.032	-4.96584	3.5314e-07	6.87785e-05	yes	down	2.4	2.09	0.7	5.53	139.78	40.86	286.57	4.01	2.68	117.805
gene-LOC136831455	LOC136831455	2-(hydroxymethyl)glutarate dehydrogenase-like, transcript variant X1	34.356	5.1025	1.14464e-05	0.00102758	yes	up	35.33	8.78	35.14	73.69	0.06	5.74	0.07	0.38	38.235	1.5625
gene-LOC136831456	LOC136831456	uncharacterized protein	180.173	7.49324	1.11357e-05	0.00100756	yes	up	29.05	2.05	30.8	91.01	0.06	1.06	0	0	38.2275	0.28
gene-LOC136831525	LOC136831525	arylsulfatase B-like, transcript variant X1	21.654	4.43658	1.62066e-05	0.00136934	yes	up	14.08	4.73	2.04	4.85	0.81	0.58	0	0.2	6.425	0.3975
gene-LOC136831668	LOC136831668	exostosin-1-like	0.307	-1.70478	0.00220809	0.0465563	yes	down	0.17	0.35	0.2	0.24	0.31	0.91	2.73	0.95	0.24	1.225
gene-LOC136832034	LOC136832034	hexokinase-2-like, transcript variant X2	6.616	2.72586	0.000177805	0.00853409	yes	up	27	76.17	80.83	34.49	10.43	23.06	2.61	3.82	54.6225	9.98
gene-LOC136832195	LOC136832195	glutamine--fructose-6-phosphate aminotransferase [isomerizing] 2-like, transcript variant X1	0.168	-2.57371	0.000413621	0.0154452	yes	down	56.5	42.16	48.19	78.97	83.54	78.3	905.79	1257.3	56.455	581.232
gene-LOC136832231	LOC136832231	uncharacterized protein, transcript variant X2	16.565	4.05007	0.000556995	0.0189362	yes	up	0.47	0.02	0.33	0.14	0.01	0.02	0.06	0	0.24	0.0225
gene-LOC136832232	LOC136832232	uncharacterized protein	15.65	3.9681	1.29074e-05	0.00113258	yes	up	4.06	0.14	2.83	3.46	0.07	0.58	0.23	0.16	2.6225	0.26
gene-LOC136832271	LOC136832271	uncharacterized lncRNA, transcript variant X1	2.908	1.53992	0.000322265	0.0130853	yes	up	0.87	0.92	0.61	0.97	0.35	0.46	0.37	0.42	0.8425	0.4
gene-LOC136832274	LOC136832274	uncharacterized protein	0.355	-1.49386	0.000521935	0.0179031	yes	down	2.09	2.35	3.04	3	5.17	7.47	24.6	7.36	2.62	11.15
gene-LOC136832369	LOC136832369	syndecan-like	0.223	-2.16618	3.38185e-13	3.5328e-10	yes	down	12.18	16.06	16.12	16.42	62.56	61.31	175.23	105.96	15.195	101.265
gene-LOC136832510	LOC136832510	glycerophosphocholine cholinephosphodiesterase ENPP6-like	2.025	1.01759	2.02297e-05	0.00164864	yes	up	20.68	23.41	26.4	17.68	9.64	14.89	19.09	17.22	22.0425	15.21
gene-LOC136832538	LOC136832538	uncharacterized protein, transcript variant X2	0.405	-1.30403	0.00203157	0.0437031	yes	down	0.14	0.35	0.22	0.24	0.24	0.84	1.17	1.31	0.2375	0.89
gene-LOC136832561	LOC136832561	membrane-associated progesterone receptor component 1-like, transcript variant X7	3.589	1.84348	4.4049e-08	1.10266e-05	yes	up	22.44	63.46	56.58	39.01	13.26	19.39	17.89	10.04	45.3725	15.145
gene-LOC136832564	LOC136832564	lysosomal protective protein-like	0.147	-2.76852	0.000237077	0.0105591	yes	down	27.13	31.6	64.43	50.16	112.75	50.58	347.66	1398.9	43.33	477.473
gene-LOC136832594	LOC136832594	cytochrome P450 CYP12A2-like, transcript variant X1	4.624	2.20921	4.06958e-06	0.000444535	yes	up	6.72	5.34	8.46	9.9	1.53	4.14	1.18	2.1	7.605	2.2375
gene-LOC136832621	LOC136832621	uncharacterized protein, transcript variant X5	12.392	3.63129	1.82006e-10	9.09316e-08	yes	up	11.32	11.39	12.13	26.29	0.94	3.45	0.69	1.56	15.2825	1.66
gene-LOC136832626	LOC136832626	uncharacterized protein, transcript variant X1	3.688	1.88285	0.00238684	0.0490646	yes	up	1.71	2.21	3.53	4.93	0.63	2.5	0.99	0.37	3.095	1.1225
gene-LOC136832641	LOC136832641	uncharacterized lncRNA	8.027	3.00493	0.0010865	0.0293765	yes	up	0.51	2.63	0.7	2.63	0.3	0.39	0.35	0	1.6175	0.26
gene-LOC136832650	LOC136832650	V-type proton ATPase 116 kDa subunit a 1-like, transcript variant X2	0.481	-1.05495	3.50384e-05	0.00250078	yes	down	109.56	140.96	134.28	119.56	227.09	258.3	503.28	590.76	126.09	394.858
gene-LOC136832764	LOC136832764	FHF complex subunit HOOK interacting protein 2A-like	2.517	1.33145	7.39301e-06	0.000719941	yes	up	0.7	1.39	1.41	1.06	0.41	0.66	0.92	0.55	1.14	0.635
gene-LOC136832773	LOC136832773	protein cueball-like	2.888	1.53001	0.000306587	0.0126726	yes	up	6.42	9.24	13.35	18.48	2.38	8.11	4.11	8.99	11.8725	5.8975
gene-LOC136832817	LOC136832817	triosephosphate isomerase-like	74.045	6.21033	0.000160912	0.00808717	yes	up	54.55	0.07	0.2	12.56	0.28	2.31	4.9	0.2	16.845	1.9225
gene-LOC136833050	LOC136833050	ATP-dependent RNA helicase DHX30-like	0.429	-1.22044	0.000362851	0.0143777	yes	down	0.43	0.5	0.6	0.92	1.14	2.18	2.37	2.56	0.6125	2.0625
gene-LOC136833286	LOC136833286	kielin/chordin-like protein	10.479	3.38948	2.18791e-05	0.00175813	yes	up	3.1	1.35	0.72	3.53	0.24	0.65	0.22	0.07	2.175	0.295
gene-LOC136833305	LOC136833305	uncharacterized protein, transcript variant X3	4.757	2.24997	0.00115289	0.0303705	yes	up	7.22	14.54	9.05	8.45	3.3	4.32	2.74	0.29	9.815	2.6625
gene-LOC136833338	LOC136833338	leukocyte surface antigen CD53-like	0.181	-2.46747	0.000912434	0.0262776	yes	down	1.68	2.8	5.83	0.79	9.66	4.22	60.12	24.1	2.775	24.525
gene-LOC136833398	LOC136833398	uncharacterized protein	5.987	2.58182	5.27362e-05	0.00332165	yes	up	1.41	2.91	2.29	4.33	0.48	0.65	0.1	1.3	2.735	0.6325
gene-LOC136833472	LOC136833472	LETM1 domain-containing protein 1, transcript variant X5	0.442	-1.17784	0.000161166	0.00808717	yes	down	2.6	4.14	3.07	5.36	6.51	9.4	18.06	16.66	3.7925	12.6575
gene-LOC136833685	LOC136833685	long-chain specific acyl-CoA dehydrogenase, mitochondrial-like	2.635	1.39773	0.000350168	0.0139231	yes	up	57.82	106.39	60.23	101.78	28.08	62.48	28.15	54.73	81.555	43.36
gene-LOC136833708	LOC136833708	uncharacterized protein	10.273	3.36083	4.67955e-06	0.000493327	yes	up	2832.97	1595.57	1789.02	1412.85	160.35	128.49	55.71	884.36	1907.6	307.228
gene-LOC136833727	LOC136833727	m7GpppN-mRNA hydrolase-like	0.428	-1.22549	0.000234918	0.0105037	yes	down	1.61	1.39	1.68	1.72	2.41	5.22	5.41	6.78	1.6	4.955
gene-LOC136833780	LOC136833780	putative inorganic phosphate cotransporter	11.951	3.57911	7.15513e-05	0.00421639	yes	up	4.04	2.35	2.56	5.61	0.46	0.81	0.32	0	3.64	0.3975
gene-LOC136833786	LOC136833786	uncharacterized protein	0.156	-2.67649	0.00137518	0.0340564	yes	down	27.84	19.95	23.38	59.01	26.68	42.27	561.3	808.42	32.545	359.668
gene-LOC136833916	LOC136833916	-	15.278	3.93337	1.66003e-05	0.00139237	yes	up	3.36	2.17	2.1	5.36	0.2	0.71	0.11	0	3.2475	0.255
gene-LOC136834025	LOC136834025	arylsulfatase H-like	0.211	-2.24317	4.81585e-11	3.07439e-08	yes	down	1.16	2.06	1.7	1.7	8.09	6.56	22.16	14.56	1.655	12.8425
gene-LOC136834066	LOC136834066	fibulin-2-like	0.3	-1.73861	0.00178314	0.0400198	yes	down	3.92	10.84	7.3	10.39	9.53	18.63	43.86	105.1	8.1125	44.28
gene-LOC136834104	LOC136834104	fibrillin-2-like	0.331	-1.5968	0.000484119	0.0170123	yes	down	0.66	0.71	1.14	1.1	1.55	2.14	5.38	7.91	0.9025	4.245
gene-LOC136834272	LOC136834272	sodium-coupled monocarboxylate transporter 2-like	2.821	1.49633	0.000216183	0.00990826	yes	up	5.86	4.04	10.54	4.54	2.52	1.84	3.92	4.5	6.245	3.195
gene-LOC136834275	LOC136834275	sodium-coupled monocarboxylate transporter 1-like, transcript variant X1	4.27	2.09437	5.15352e-05	0.00328995	yes	up	11.95	5.31	15.15	4.36	2.48	2.87	2.36	5.24	9.1925	3.2375
gene-LOC136834386	LOC136834386	alpha-(1,3)-fucosyltransferase C-like, transcript variant X3	3.982	1.99346	0.000610237	0.0202082	yes	up	12.22	4.49	5.6	4.91	2.71	3.43	2.01	1.75	6.805	2.475
gene-LOC136834729	LOC136834729	adenosine deaminase 2-like, transcript variant X4	6.196	2.63136	0.00118699	0.030859	yes	up	131.25	67.62	87.89	144.76	22.39	57.98	5.52	4.42	107.88	22.5775
gene-LOC136834780	LOC136834780	uncharacterized protein, transcript variant X1	38.813	5.27845	0.000201098	0.00939357	yes	up	7.65	0.21	0.13	3.13	0	0.1	0	0.42	2.78	0.13
gene-LOC136834857	LOC136834857	sarcosine dehydrogenase, mitochondrial-like, transcript variant X1	2.932	1.55183	0.00167141	0.0384124	yes	up	27.91	51.28	44.76	19.6	19.31	19.24	15.42	9.03	35.8875	15.75
gene-LOC136834865	LOC136834865	cytochrome P450 2B1-like	6.691	2.74231	0.000578124	0.0195389	yes	up	44.86	80.6	62.26	69.11	8.84	33.98	1.51	4.59	64.2075	12.23
gene-LOC136834938	LOC136834938	uncharacterized protein, transcript variant X1	3.871	1.9526	0.000468493	0.0167224	yes	up	0.92	1.33	1.33	0.57	0.2	0.7	0.39	0.19	1.0375	0.37
gene-LOC136834964	LOC136834964	integrin alpha-V-like	9.286	3.21507	0.00120323	0.0311547	yes	up	3.02	0.32	0.13	1.56	0.13	0.36	0.31	0.05	1.2575	0.2125
gene-LOC136834982	LOC136834982	uncharacterized protein	8.191	3.03401	0.00153081	0.0363442	yes	up	15.36	1.2	0.73	7.05	1.41	0.47	1.99	1.18	6.085	1.2625
gene-LOC136835010	LOC136835010	SIN3-HDAC complex-associated factor, transcript variant X1	0.331	-1.59569	2.97441e-05	0.00219096	yes	down	3.64	3.69	3.9	4.23	10.06	7.15	25.09	27.53	3.865	17.4575
gene-LOC136835039	LOC136835039	uncharacterized protein	5.729	2.51831	5.39435e-05	0.00336859	yes	up	45.37	65.1	77.84	131.95	6.84	24.04	45.9	5.11	80.065	20.4725
gene-LOC136835181	LOC136835181	rhodanese domain-containing protein CG4456-like	0.372	-1.4257	0.00240907	0.0493452	yes	down	0.42	1.71	2.08	1.32	2.93	2.84	6.8	8.67	1.3825	5.31
gene-LOC136835183	LOC136835183	organic cation transporter protein-like, transcript variant X1	10.582	3.40354	0.00025708	0.0111712	yes	up	13.29	24.92	24.79	27.19	1.58	4.86	0.02	5.32	22.5475	2.945
gene-LOC136835185	LOC136835185	organic cation transporter protein-like, transcript variant X1	95.299	6.57439	2.03153e-10	9.72678e-08	yes	up	5.09	7.49	12.36	2.17	0.26	0.04	0	0	6.7775	0.075
gene-LOC136835186	LOC136835186	ATP-binding cassette sub-family C member 5-like, transcript variant X1	8.923	3.15757	3.37271e-06	0.000391473	yes	up	3.12	1.58	0.65	0.91	0.26	0.3	0.16	0.38	1.565	0.275
gene-LOC136835187	LOC136835187	glutathione peroxidase-like	5.851	2.54863	8.84875e-05	0.00503371	yes	up	2066.02	829.32	1217.69	1162.76	369.97	520.6	98.4	241.2	1318.95	307.543
gene-LOC136835244	LOC136835244	lysosomal Pro-X carboxypeptidase	3.741	1.90324	0.000836074	0.0246342	yes	up	100.54	109.6	206.96	116.64	28.52	91.48	44.23	12.96	133.435	44.2975
gene-LOC136835297	LOC136835297	anti-lipopolysaccharide factor-like	3.451	1.78707	0.00036692	0.0144889	yes	up	158.88	57.41	93.31	95.26	38.24	32.09	35.24	77.16	101.215	45.6825
gene-LOC136835304	LOC136835304	microsomal glutathione S-transferase 1-like	2.717	1.44221	0.000646944	0.0209409	yes	up	93.26	336.29	202.01	211.76	72.47	161.31	84.8	100.24	210.83	104.705
gene-LOC136835345	LOC136835345	legumain-like	0.332	-1.59209	0.000233218	0.0104684	yes	down	3418	2643.5	3214.96	3123.28	15351.1	10599	16765.6	8024.31	3099.93	12685
gene-LOC136835355	LOC136835355	ceramide synthase 2-like	0.139	-2.84501	0.00179885	0.0402151	yes	down	2.1	2.88	4.65	10.1	4.44	3.46	111.31	114.18	4.9325	58.3475
gene-LOC136835396	LOC136835396	alanine--glyoxylate aminotransferase 2, mitochondrial, transcript variant X1	3.307	1.72554	0.00149158	0.0357078	yes	up	19.77	42.65	50.51	27.46	10.57	28.3	8.15	7.56	35.0975	13.645
gene-LOC136835551	LOC136835551	phenazine biosynthesis-like domain-containing protein 1, transcript variant X1	4.944	2.30557	0.000206101	0.00958826	yes	up	4.79	11.91	8.45	8.75	2.55	4.05	0.82	1.15	8.475	2.1425
gene-LOC136835652	LOC136835652	uncharacterized protein	0.009	-6.73742	2.1298e-09	8.43915e-07	yes	down	0.04	0	0	0.02	1.65	0.41	7.52	1.45	0.015	2.7575
gene-LOC136835657	LOC136835657	CDGSH iron-sulfur domain-containing protein 3, mitochondrial-like	2.635	1.3977	8.02691e-05	0.00461186	yes	up	8.48	15.12	18.8	7.43	3.81	5.97	6.25	10.7	12.4575	6.6825
gene-LOC136835896	LOC136835896	gamma-butyrobetaine dioxygenase-like, transcript variant X2	2.437	1.28532	0.00178984	0.0400918	yes	up	8.37	12.4	16.68	18.55	7.31	10.78	7.72	4.72	14	7.6325
gene-LOC136835930	LOC136835930	adenylate cyclase type 2-like	4.16	2.05641	7.61342e-06	0.000735175	yes	up	15.64	26.17	21.91	28.16	3.61	11.73	3.64	13.77	22.97	8.1875
gene-LOC136835952	LOC136835952	putative aldolase class 2 protein PA3430	13.582	3.76362	2.23368e-06	0.000287718	yes	up	7.11	2.68	4.09	6.99	0.22	1.6	0.17	0.27	5.2175	0.565
gene-LOC136835955	LOC136835955	uncharacterized protein	14.352	3.8432	4.9157e-05	0.00324634	yes	up	871.25	800.47	641.33	1008.06	41.92	247.3	7.75	9.71	830.278	76.67
gene-LOC136836096	LOC136836096	leucine-rich repeat-containing protein 15-like, transcript variant X1	0.116	-3.1042	0.00114674	0.0303705	yes	down	0.11	0.22	0.51	0.28	0.1	0.5	3.93	11.24	0.28	3.9425
gene-LOC136836101	LOC136836101	uncharacterized protein	4.844	2.27626	0.00041556	0.0154537	yes	up	11.3	9.09	1.9	16.02	1.02	2.1	4.35	5.61	9.5775	3.27
gene-LOC136836118	LOC136836118	major facilitator superfamily domain-containing protein 6-like	0.019	-5.70473	9.92595e-11	5.70296e-08	yes	down	0.05	0.1	0.13	0.08	2.63	1.03	20.54	3.2	0.09	6.85
gene-LOC136836120	LOC136836120	-	0.027	-5.22108	8.88221e-06	0.000836602	yes	down	0.17	0	0.07	0.07	1.67	0.45	17.04	2.3	0.0775	5.365
gene-LOC136836335	LOC136836335	fibrinogen-like protein 1	5.278	2.4	0.00202196	0.0437031	yes	up	0.8	0.51	0.6	0.47	0.09	0.06	0.1	0.47	0.595	0.18
gene-LOC136836343	LOC136836343	protein rtoA-like, transcript variant X2	0.03	-5.06509	0.00100725	0.0279572	yes	down	0	0.05	0	0	1.01	0.05	0.24	1.29	0.0125	0.6475
gene-LOC136836385	LOC136836385	-	0.353	-1.50278	0.00191834	0.0420701	yes	down	1.48	2.63	0.83	1.46	4.81	7.43	9.86	3.94	1.6	6.51
gene-LOC136836492	LOC136836492	uncharacterized protein	9.263	3.21142	0.000634965	0.0206604	yes	up	0.6	0.98	6.57	2.11	0.45	0.38	0.17	0.36	2.565	0.34
gene-LOC136836524	LOC136836524	uncharacterized protein, transcript variant X4	3.095	1.62985	0.00102795	0.0283265	yes	up	2.24	2.37	1.24	4.62	0.75	0.97	2.15	1.07	2.6175	1.235
gene-LOC136836565	LOC136836565	zinc finger TRAF-type-containing protein 1 homolog	0.27	-1.88927	0.000116714	0.00620909	yes	down	0.49	0.4	0.66	0.66	0.82	2.74	2.89	6.52	0.5525	3.2425
gene-LOC136836649	LOC136836649	tripartite motif-containing protein 5-like, transcript variant X1	2.371	1.24565	0.000228535	0.0103461	yes	up	3.63	7.04	9.55	13.2	2.72	4.49	6.26	5.91	8.355	4.845
gene-LOC136836695	LOC136836695	vitelline membrane outer layer protein 1 homolog	3.095	1.62972	0.00143403	0.0349861	yes	up	218.27	79.16	119.08	228.15	66.15	52.77	60.48	137.34	161.165	79.185
gene-LOC136836720	LOC136836720	uncharacterized protein, transcript variant X1	4.128	2.04535	2.13897e-06	0.000282516	yes	up	12.18	11.65	20.26	7.29	3.96	5.2	3.03	5.37	12.845	4.39
gene-LOC136836960	LOC136836960	purine nucleoside phosphorylase-like	5.258	2.39445	0.000190871	0.00898891	yes	up	38.36	42.64	15.56	108.61	4.02	15.18	10.31	32.54	51.2925	15.5125
gene-LOC136837028	LOC136837028	mitochondrial amidoxime-reducing component 1-like, transcript variant X1	3.423	1.77518	1.13536e-12	1.0872e-09	yes	up	22.73	29.59	34.8	34.78	10.35	12.05	16.29	10.66	30.475	12.3375
gene-LOC136837087	LOC136837087	uncharacterized lncRNA	2.941	1.55607	0.000311294	0.0128211	yes	up	0.2	0.41	0.22	0.31	0.07	0.2	0.17	0.12	0.285	0.14
gene-LOC136837211	LOC136837211	uncharacterized protein	2.745	1.45695	0.000457988	0.0166017	yes	up	19.69	20.14	14.06	18.18	8.06	13.39	9.58	6.07	18.0175	9.275
gene-LOC136837307	LOC136837307	V-type proton ATPase 16 kDa proteolipid subunit c	0.485	-1.04511	0.00158045	0.0372151	yes	down	602.86	728.43	790.86	771.26	1237.97	1224.31	2431.03	4178.45	723.352	2267.94
gene-LOC136837387	LOC136837387	long-chain-fatty-acid--CoA ligase ACSBG2-like	0.274	-1.86952	0.0007515	0.0226653	yes	down	0.29	0.23	0.37	0.42	0.49	0.72	2.69	3.84	0.3275	1.935
gene-LOC136837501	LOC136837501	splicing factor 3B subunit 4-like	2.875	1.52351	0.000953156	0.0269771	yes	up	29.79	37.67	44.36	33.32	3.51	16.69	28.83	31.13	36.285	20.04
gene-LOC136837535	LOC136837535	uncharacterized protein, transcript variant X1	0.378	-1.40267	0.00105157	0.0286464	yes	down	11.59	17.22	12.69	17.37	22.92	33.37	142.02	79.05	14.7175	69.34
gene-LOC136837972	LOC136837972	uncharacterized protein, transcript variant X1	2.656	1.40923	0.00185376	0.0411228	yes	up	7.37	10.14	7.81	2.98	2.5	3.46	4.43	5.97	7.075	4.09
gene-LOC136838238	LOC136838238	zinc finger protein OZF-like, transcript variant X5	2.55	1.3507	0.000430753	0.015967	yes	up	1.56	2.05	3.39	2.06	0.99	0.71	2.19	1.27	2.265	1.29
gene-LOC136838361	LOC136838361	uncharacterized protein, transcript variant X1	3.382	1.75795	0.000943826	0.0268453	yes	up	222.32	132.41	207.87	172.43	75.73	113.98	74.05	28.99	183.757	73.1875
gene-LOC136838440	LOC136838440	N-acetylated-alpha-linked acidic dipeptidase 2-like, transcript variant X1	5.643	2.49639	0.000169814	0.00834121	yes	up	39.01	34.22	32.96	90.21	7.29	28.15	5.65	5.23	49.1	11.58
gene-LOC136838484	LOC136838484	carboxylic ester hydrolase-like, transcript variant X1	0.02	-5.64856	3.49605e-05	0.00250078	yes	down	0	0	0	0	0.28	0.41	0.65	0.12	0	0.365
gene-LOC136838538	LOC136838538	stromal cell-derived factor 2	2.047	1.03382	0.00134731	0.0337597	yes	up	11.48	25.81	39.15	23.45	12.89	14.23	23.52	15.52	24.9725	16.54
gene-LOC136838548	LOC136838548	platelet-derived growth factor subunit B-like, transcript variant X1	12.755	3.67295	4.6128e-05	0.00308173	yes	up	41.5	2.82	3.34	13.25	2.24	1.39	2.93	1.42	15.2275	1.995
gene-LOC136838554	LOC136838554	probable phosphoserine aminotransferase	8.235	3.04178	0.000289238	0.0122192	yes	up	5.12	39.42	41.57	8.34	2.22	8.42	3.11	0.49	23.6125	3.56
gene-LOC136838571	LOC136838571	endoplasmic reticulum chaperone BiP-like	4.587	2.1975	0.000113498	0.00610093	yes	up	72.11	339.39	603.39	189.59	58.63	93.08	149.32	44.17	301.12	86.3
gene-LOC136838718	LOC136838718	reticulophagy regulator 3, transcript variant X1	0.228	-2.13317	0.000109093	0.00591317	yes	down	1.84	1.74	2.98	1.63	9.32	7.26	30.31	4.91	2.0475	12.95
gene-LOC136838724	LOC136838724	aldehyde dehydrogenase, dimeric NADP-preferring-like	3.196	1.67618	2.20647e-12	1.95035e-09	yes	up	203.88	259.92	210.03	228.42	80.85	83.96	130.44	111.13	225.562	101.595
gene-LOC136838726	LOC136838726	anti-lipopolysaccharide factor-like, transcript variant X1	12.462	3.63943	3.59645e-05	0.00254985	yes	up	4.7	0.29	5.17	4.99	0.77	0.54	0.26	0.25	3.7875	0.455
gene-LOC136838752	LOC136838752	trypsin II-P29-like, transcript variant X1	6.572	2.71622	3.81046e-06	0.000429275	yes	up	86.27	22.37	88.38	63.41	16.95	6.98	10.01	23.45	65.1075	14.3475
gene-LOC136838755	LOC136838755	trypsin-2-like, transcript variant X2	5.623	2.49123	4.47673e-05	0.00300831	yes	up	171.22	88.57	76.99	70.77	30.22	36.88	25.53	10.43	101.888	25.765
gene-LOC136838757	LOC136838757	sodium/potassium-transporting ATPase subunit beta-2-like, transcript variant X1	2.693	1.42938	4.04806e-06	0.000444535	yes	up	13.26	16.04	20.93	12.89	7.01	8.55	5.98	11.55	15.78	8.2725
gene-LOC136838912	LOC136838912	ammonium transporter Rh type C-like, transcript variant X2	4.143	2.0507	1.01957e-08	3.0799e-06	yes	up	6.54	5.81	9.43	14.23	3.53	3.17	3.08	3.52	9.0025	3.325
gene-LOC136838960	LOC136838960	isoaspartyl peptidase/L-asparaginase, transcript variant X1	4.328	2.11372	3.8539e-08	1.02989e-05	yes	up	4.1	6.78	8.35	6.35	2.42	2.23	1.86	1.4	6.395	1.9775
gene-LOC136838994	LOC136838994	uncharacterized lncRNA	10.628	3.40977	0.00133658	0.0336812	yes	up	4.12	0.77	0.43	7	0.52	0.57	0.51	0	3.08	0.4
gene-LOC136839029	LOC136839029	uncharacterized protein	4.649	2.21698	0.000216428	0.00990826	yes	up	13.66	6.87	18.07	7.32	5.24	2.51	1.72	3.06	11.48	3.1325
gene-LOC136839040	LOC136839040	uncharacterized protein, transcript variant X4	2.408	1.2678	5.11224e-05	0.00328183	yes	up	9.23	10.17	10.42	10.24	5.11	7.14	5.12	5.42	10.015	5.6975
gene-LOC136839102	LOC136839102	uncharacterized protein	0.413	-1.27443	0.000968404	0.0271316	yes	down	0.52	0.8	0.67	0.85	0.76	2.45	3.6	3.74	0.71	2.6375
gene-LOC136839178	LOC136839178	uncharacterized protein	2.606	1.38197	0.000474442	0.0168266	yes	up	85.84	283.49	223.75	107.26	71.97	106.59	80.56	102.24	175.085	90.34
gene-LOC136839227	LOC136839227	signal peptide peptidase-like 2A, transcript variant X1	0.427	-1.22904	0.00148807	0.0356982	yes	down	1.19	1.59	2.01	1.04	1.87	3.87	7.05	7.6	1.4575	5.0975
gene-LOC136839259	LOC136839259	uncharacterized lncRNA, transcript variant X3	0.303	-1.72156	0.00210771	0.0449346	yes	down	3.5	1.87	2.38	3.57	5.63	7.47	25.73	12.59	2.83	12.855
gene-LOC136839359	LOC136839359	putative leucine-rich repeat-containing protein DDB_G0290503	11.652	3.5425	4.15292e-07	7.69696e-05	yes	up	37.84	13.73	108.27	20.86	3.27	15.22	5.99	2.59	45.175	6.7675
gene-LOC136839360	LOC136839360	uncharacterized protein	47.546	5.57126	3.13692e-10	1.44186e-07	yes	up	4.35	0.87	9.04	2.74	0.07	0.28	0.15	0	4.25	0.125
gene-LOC136839434	LOC136839434	uncharacterized protein, transcript variant X2	0.196	-2.35068	0.00044961	0.0164071	yes	down	0.64	1.69	2.25	0.74	2.56	1.98	16.05	22.13	1.33	10.68
gene-LOC136839449	LOC136839449	uro-adherence factor A-like	0.285	-1.81268	3.79132e-06	0.000429275	yes	down	0.9	1.03	1.35	1.56	2.44	3.96	9.63	11.78	1.21	6.9525
gene-LOC136839609	LOC136839609	folylpolyglutamate synthase, mitochondrial-like, transcript variant X1	4.362	2.12511	0.000468594	0.0167224	yes	up	5.5	9.77	7.17	8.01	0.79	1.5	0.93	7.56	7.6125	2.695
gene-LOC136839669	LOC136839669	adenosylhomocysteinase-like 1, transcript variant X1	0.257	-1.96036	8.24496e-07	0.000133406	yes	down	26.37	40.85	36.25	45.01	95.35	123.1	396.37	302.63	37.12	229.363
gene-LOC136839801	LOC136839801	galactose-specific lectin nattectin-like	0.12	-3.06277	0.000598744	0.0200588	yes	down	9.9	25.55	32.61	76.35	302.04	86.34	1263.64	43.05	36.1025	423.767
gene-LOC136840058	LOC136840058	sphingosine-1-phosphate lyase 1-like	3.692	1.88452	0.000299588	0.012434	yes	up	25.09	17.14	14.43	15.33	6.7	10.24	3.3	7.44	17.9975	6.92
gene-LOC136840094	LOC136840094	serum amyloid A-5 protein-like	12.894	3.68863	1.61646e-06	0.000226022	yes	up	13.73	3.11	31.35	32.17	1.64	1.93	4.61	0.45	20.09	2.1575
gene-LOC136840095	LOC136840095	serum amyloid A-5 protein-like, transcript variant X1	6.557	2.71303	0.000100839	0.00554423	yes	up	46.61	5.43	22.91	39.98	2.95	4.23	15.19	7.18	28.7325	7.3875
gene-LOC136840186	LOC136840186	single insulin-like growth factor-binding domain protein-2	3.414	1.77152	0.000771148	0.0230762	yes	up	5.33	3.6	15.59	5.6	2.6	1.96	4.86	2.19	7.53	2.9025
gene-LOC136840260	LOC136840260	mucin-13-like	0.071	-3.81611	2.64039e-05	0.00200932	yes	down	5.59	7.25	4.39	13.2	7.34	18.27	132.6	436.95	7.6075	148.79
gene-LOC136840408	LOC136840408	KH domain-containing, RNA-binding, signal transduction-associated protein 2-like	0.197	-2.34039	0.000291795	0.0122821	yes	down	0.21	0.22	0.15	0.24	1.4	0.46	3.58	0.65	0.205	1.5225
gene-LOC136840709	LOC136840709	orphan steroid hormone receptor 2-like, transcript variant X1	0.453	-1.14314	0.00168763	0.0386306	yes	down	3.71	3.44	4.3	3.44	7.11	6	21.66	15.67	3.7225	12.61
gene-LOC136840932	LOC136840932	acidic mammalian chitinase-like	3.467	1.79386	0.000375226	0.0147158	yes	up	1515.28	810.63	1056.5	1199.43	345.12	374.25	248.38	1075.94	1145.46	510.923
gene-LOC136840937	LOC136840937	chitinase-3-like protein 1	3.438	1.78157	0.00214594	0.0454964	yes	up	4324.11	1845.44	3061.15	3213.97	936.11	953.28	514.99	3260.77	3111.17	1416.29
gene-LOC136840938	LOC136840938	chitinase-3-like protein 1, transcript variant X1	4.309	2.10746	0.000262378	0.0112921	yes	up	3345.65	1516.45	2353.08	2758.66	569.85	473.55	404.04	2223.74	2493.46	917.795
gene-LOC136841425	LOC136841425	ceramide synthase-like	0.252	-1.98794	0.000738389	0.0226153	yes	down	1.72	2.1	1.98	1.8	10.56	4.17	24.39	3.77	1.9	10.7225
gene-LOC136841620	LOC136841620	gamma-butyrobetaine dioxygenase-like, transcript variant X1	4.541	2.18296	1.88718e-05	0.00156011	yes	up	226.15	320.78	80.2	126.19	37.3	89.41	49.01	62.76	188.33	59.62
gene-LOC136841621	LOC136841621	uncharacterized protein	0.094	-3.41209	0.000169858	0.00834121	yes	down	0.11	0.48	0.62	0.57	4.08	0.2	6.91	16.59	0.445	6.945
gene-LOC136841626	LOC136841626	facilitated trehalose transporter Tret1-like	6.342	2.66492	0.000217484	0.00991708	yes	up	0.71	1	0.93	1.58	0.38	0.26	0.13	0.03	1.055	0.2
gene-LOC136841793	LOC136841793	mannan endo-1,4-beta-mannosidase-like, transcript variant X1	18.678	4.22324	1.0388e-08	3.0799e-06	yes	up	3272.49	4437.36	869.22	2563.44	195.57	448.64	114.64	61.76	2785.63	205.153
gene-LOC136841794	LOC136841794	mannan endo-1,4-beta-mannosidase-like	14.013	3.80873	2.25347e-06	0.000287718	yes	up	2682.59	3674.87	795.54	3179.67	295.73	491.75	114.98	39.11	2583.17	235.393
gene-LOC136841796	LOC136841796	uncharacterized lncRNA	4.466	2.15904	0.00103055	0.0283302	yes	up	4.84	11.71	4.25	4.69	2.19	2.35	1.57	0.49	6.3725	1.65
gene-LOC136841910	LOC136841910	-	24.083	4.58996	1.06158e-06	0.000158423	yes	up	0.5	0.71	0.37	0.89	0	0.14	0	0.06	0.6175	0.05
gene-LOC136841911	LOC136841911	multidrug resistance-associated protein 1-like	2.582	1.36854	0.00202354	0.0437031	yes	up	27.84	48.25	43.61	24.56	19.44	25.8	11.68	16.05	36.065	18.2425
gene-LOC136841972	LOC136841972	beta-lactamase-like protein 2 homolog	0.461	-1.11822	0.000212485	0.00980776	yes	down	5.59	14.89	10.94	20.9	23.05	36.21	59.33	73.3	13.08	47.9725
gene-LOC136842547	LOC136842547	juvenile hormone esterase-like, transcript variant X1	0.095	-3.40025	1.32804e-05	0.0011561	yes	down	0.87	0.43	0.56	0.62	3.94	0.74	16.91	20.39	0.62	10.495
gene-LOC136842548	LOC136842548	juvenile hormone esterase-like	0.058	-4.10327	1.63257e-06	0.000226022	yes	down	1.28	0.47	0.26	0.98	7.95	1.15	84.03	74.29	0.7475	41.855
gene-LOC136842549	LOC136842549	juvenile hormone esterase-like	0.031	-5.02386	2.12445e-05	0.00171916	yes	down	0.34	0	0	0.75	4.16	1.45	30.76	26.2	0.2725	15.6425
gene-LOC136842554	LOC136842554	dipeptidyl peptidase 4-like, transcript variant X1	7.063	2.82037	0.0016446	0.0380243	yes	up	8.99	11.96	63.57	3.52	6.88	3.03	0.78	2.38	22.01	3.2675
gene-LOC136842657	LOC136842657	esterase E4-like, transcript variant X3	0.057	-4.13532	5.63645e-05	0.00348218	yes	down	0.03	0.07	0.05	0.34	0.07	1.84	5.91	5.88	0.1225	3.425
gene-LOC136842667	LOC136842667	brachyurin-like	2.838	1.50474	0.00155794	0.036836	yes	up	1168.7	919.46	652.07	1296.84	323.26	903.34	373.84	459.28	1009.27	514.93
gene-LOC136842705	LOC136842705	uncharacterized protein, transcript variant X1	2.54	1.34468	1.86515e-05	0.00155307	yes	up	6.48	12.47	12.36	9.17	4.77	5.65	5.74	5.27	10.12	5.3575
gene-LOC136842708	LOC136842708	uncharacterized protein, transcript variant X1	3.46	1.79068	0.00159298	0.0372809	yes	up	13.39	23.68	24.91	20.66	6.37	16.08	3.09	5.23	20.66	7.6925
gene-LOC136842721	LOC136842721	failed axon connections homolog, transcript variant X1	2.527	1.3374	0.000192591	0.0090329	yes	up	16.36	21.02	17.71	13.13	4.83	7.31	16.64	8.76	17.055	9.385
gene-LOC136842771	LOC136842771	uncharacterized protein, transcript variant X1	2.91	1.54078	0.0023423	0.0485836	yes	up	1.43	1.44	1.38	0.93	0.3	1.17	0.73	0.64	1.295	0.71
gene-LOC136842809	LOC136842809	very long chain fatty acid elongase 7-like	964.438	9.91355	8.98333e-05	0.0050851	yes	up	2.1	0.83	0	19.19	0	0	0	0.03	5.53	0.0075
gene-LOC136843011	LOC136843011	esterase FE4-like	0.028	-5.15297	0.000239193	0.0105714	yes	down	0	0.09	0	0.11	0	1.2	5.65	4.21	0.05	2.765
gene-LOC136843094	LOC136843094	josephin-1-like, transcript variant X1	0.297	-1.75221	2.25903e-05	0.00179348	yes	down	0.38	0.24	0.41	0.26	0.8	1.19	2.16	2.76	0.3225	1.7275
gene-LOC136843110	LOC136843110	uncharacterized protein, transcript variant X1	2.573	1.36348	0.000696261	0.0219198	yes	up	14.17	19.66	11.58	12.55	6.69	11.03	5.8	8.07	14.49	7.8975
gene-LOC136843126	LOC136843126	C-type lectin domain family 17, member A-like	5.009	2.32456	5.72832e-06	0.000577404	yes	up	188.08	184.81	69.92	111.04	28.18	21.78	49.15	77.9	138.463	44.2525
gene-LOC136843140	LOC136843140	glutamate receptor ionotropic, kainate 2-like, transcript variant X1	67.185	6.07006	0.000829223	0.0244951	yes	up	0.18	0.16	0.05	0	0	0	0	0	0.0975	0
gene-LOC136843150	LOC136843150	carbonic anhydrase 13-like	0.097	-3.37311	7.03069e-07	0.000118808	yes	down	14.77	26.28	43.63	30.87	131.68	56.48	591.59	1100.36	28.8875	470.027
gene-LOC136843190	LOC136843190	prostaglandin G/H synthase 2-like	2.575	1.36431	0.00227171	0.0476354	yes	up	3.66	1.94	1.67	3.19	1.12	1.77	1.54	1.68	2.615	1.5275
gene-LOC136843206	LOC136843206	V-type proton ATPase 16 kDa proteolipid subunit c	0.285	-1.80866	0.000299732	0.012434	yes	down	20.45	37.55	55.04	47.7	60.57	83.87	289.64	439.12	40.185	218.3
gene-LOC136843580	LOC136843580	uncharacterized protein	15.52	3.95604	7.19288e-05	0.00421701	yes	up	2.01	0.68	0.5	2.4	0.1	0.37	0	0.06	1.3975	0.1325
gene-LOC136843749	LOC136843749	pancreatic triacylglycerol lipase-like	36.843	5.20331	0.000143455	0.00745899	yes	up	2.47	0	4.53	5.69	0	0	0.13	0.41	3.1725	0.135
gene-LOC136843780	LOC136843780	chloride channel protein 2-like, transcript variant X1	0.026	-5.26296	6.58247e-08	1.60934e-05	yes	down	0.84	1.41	1.43	1.8	3.77	2.87	120.76	243.58	1.37	92.745
gene-LOC136843801	LOC136843801	phenoloxidase-activating enzyme-like	26.841	4.74634	0.000507732	0.0176798	yes	up	4.32	0	0.11	2.09	0.05	0.06	0.11	0.23	1.63	0.1125
gene-LOC136843805	LOC136843805	sodium/potassium-transporting ATPase subunit beta-like, transcript variant X2	0.271	-1.88433	1.60559e-06	0.000226022	yes	down	87.86	90.29	134.38	115.28	362.7	252.03	1123.45	626.24	106.953	591.105
gene-LOC136843830	LOC136843830	serine/arginine repetitive matrix protein 2-like, transcript variant X1	0.403	-1.31079	3.94789e-05	0.00275645	yes	down	0.66	0.59	0.71	1.07	1.32	2.46	3.28	4.35	0.7575	2.8525
gene-LOC136843949	LOC136843949	serine/arginine-rich splicing factor 3-like, transcript variant X1	2.345	1.22937	2.56307e-06	0.000315908	yes	up	12.54	30.05	42.39	25.39	8.9	11.58	14.77	13.3	27.5925	12.1375
gene-LOC136844064	LOC136844064	nidogen-1-like	3.026	1.5973	4.14252e-09	1.40005e-06	yes	up	8	7.65	11.78	7.39	2.69	3.97	4.2	5.91	8.705	4.1925
gene-LOC136844161	LOC136844161	uncharacterized protein	0.353	-1.50407	0.00155221	0.0367761	yes	down	0.07	0.19	0.44	0.22	0.41	0.79	1.21	1.29	0.23	0.925
gene-LOC136844352	LOC136844352	uncharacterized lncRNA	68.379	6.09549	0.000677486	0.021592	yes	up	0.14	0.59	0	0.75	0	0	0	0	0.37	0
gene-LOC136844360	LOC136844360	uncharacterized lncRNA	11.427	3.51436	0.000174491	0.0084702	yes	up	0.97	31.23	45.17	2.19	1.28	3.93	2.22	1.03	19.89	2.115
gene-LOC136844431	LOC136844431	legumain-like	0.404	-1.30805	0.00184179	0.0409363	yes	down	2871.4	1625.35	2331.88	2778.44	8341.9	4505.42	9220.54	12822.1	2401.77	8722.5
gene-LOC136844581	LOC136844581	-	3.295	1.72012	0.000412728	0.0154452	yes	up	6.19	9.27	5.79	8.32	4.07	3.1	2.67	1.73	7.3925	2.8925
gene-LOC136844719	LOC136844719	clotting factor G beta subunit-like	13.037	3.70457	0.000857448	0.0250711	yes	up	0.4	0.11	0.79	0.59	0	0.18	0	0.03	0.4725	0.0525
gene-LOC136844729	LOC136844729	FAD-dependent oxidoreductase domain-containing protein 1-like	2.482	1.31148	0.000288547	0.0122192	yes	up	12.58	9.69	10.03	8.63	4.38	6.05	5.04	9.19	10.2325	6.165
gene-LOC136844740	LOC136844740	FAD-dependent oxidoreductase domain-containing protein 1-like	4.791	2.26041	0.000510938	0.0176843	yes	up	64.87	81.38	22.67	54.38	7.51	38.81	12.81	8.64	55.825	16.9425
gene-LOC136845005	LOC136845005	sialin-like	0.154	-2.69821	3.28767e-05	0.00240487	yes	down	2.05	7.61	2.12	1.56	18.36	12.77	21.86	79.3	3.335	33.0725
gene-LOC136845006	LOC136845006	uncharacterized protein	3.735	1.90124	0.000712981	0.0221429	yes	up	2.44	12.81	14.16	6.65	3.4	4.09	1.86	2.4	9.015	2.9375
gene-LOC136845043	LOC136845043	nidogen-2-like	2.796	1.4833	0.000212526	0.00980776	yes	up	5.09	4.25	7.42	3.91	2.73	1.84	3.26	2.41	5.1675	2.56
gene-LOC136845072	LOC136845072	sorbitol dehydrogenase-like	3.939	1.97768	0.000711298	0.0221429	yes	up	220.99	175.78	203.66	196.52	70.87	128.22	26.5	40.6	199.238	66.5475
gene-LOC136845121	LOC136845121	ashwin-like	0.497	-1.00943	0.000484121	0.0170123	yes	down	1.03	1.31	1.27	1.06	1.59	3.36	5.09	4.08	1.1675	3.53
gene-LOC136845126	LOC136845126	CUE domain-containing protein 1, transcript variant X3	0.181	-2.46206	2.1191e-07	4.34832e-05	yes	down	0.37	0.59	0.27	0.49	1.92	3.82	7.03	2.31	0.43	3.77
gene-LOC136845223	LOC136845223	uncharacterized lncRNA	13.146	3.7166	0.000788293	0.023467	yes	up	0.21	0.27	1.63	0.41	0	0.09	0.14	0.08	0.63	0.0775
gene-LOC136845261	LOC136845261	transmembrane protein 263-like, transcript variant X1	5.107	2.35235	0.000135843	0.00712774	yes	up	1.02	3.38	4.38	0.65	0.42	0.89	0.34	0.85	2.3575	0.625
gene-LOC136845277	LOC136845277	-	7.018	2.81099	1.80555e-09	7.40986e-07	yes	up	442.98	251.32	373.91	463.93	69.15	117.54	44.5	72.79	383.035	75.995
gene-LOC136845343	LOC136845343	uncharacterized protein, transcript variant X1	0.301	-1.73302	0.000740001	0.0226153	yes	down	0.08	0.2	0.15	0.25	0.39	0.82	0.89	1.12	0.17	0.805
gene-LOC136845543	LOC136845543	venom carboxylesterase-6-like	72.666	6.18321	1.13315e-15	2.14532e-12	yes	up	72.95	59.05	138.17	114.69	0.16	1.64	6.02	0.61	96.215	2.1075
gene-LOC136845663	LOC136845663	uncharacterized protein	8.426	3.0749	0.00117411	0.0306629	yes	up	36.5	2.09	1.34	12.19	1.81	1.95	1.98	5.38	13.03	2.78
gene-LOC136845703	LOC136845703	uncharacterized lncRNA	42.75	5.41785	0.000335959	0.0135456	yes	up	0.07	0.06	0.49	0.03	0	0	0.02	0	0.1625	0.005
gene-LOC136845736	LOC136845736	uncharacterized protein, transcript variant X1	0.337	-1.56715	0.00105202	0.0286464	yes	down	2.17	2.89	1.95	3.55	4.55	9.24	7.38	27.65	2.64	12.205
gene-LOC136845835	LOC136845835	cathepsin B-like	2.674	1.41904	0.000738521	0.0226153	yes	up	3035.52	2569.44	2658.1	2600.49	873.15	1513.99	847.57	2951.02	2715.89	1546.43
gene-LOC136845910	LOC136845910	uncharacterized protein, transcript variant X1	5.033	2.3313	0.000286497	0.0121931	yes	up	21.26	25.13	46.35	40.21	7.6	17.76	5.79	1.95	33.2375	8.275
gene-LOC136845946	LOC136845946	uncharacterized lncRNA	3.199	1.6776	0.000472056	0.0167938	yes	up	1.95	2.44	1.71	2.3	0.64	1.06	0.37	1.77	2.1	0.96
gene-LOC136846058	LOC136846058	mucin-7-like	11.654	3.54277	0.000113619	0.00610093	yes	up	2.11	0.14	0.39	1.01	0.23	0.11	0.08	0.15	0.9125	0.1425
gene-LOC136846372	LOC136846372	anti-lipopolysaccharide factor-like	8.057	3.01027	0.000924054	0.0264137	yes	up	0.53	6.76	1.07	1.83	0.26	0.67	0.3	0.47	2.5475	0.425
gene-LOC136846526	LOC136846526	uncharacterized protein, transcript variant X1	3.049	1.6083	0.0023041	0.0480517	yes	up	0.72	0.8	1.72	0.54	0.31	0.32	0.57	0.6	0.945	0.45
gene-LOC136846545	LOC136846545	alkaline phosphatase-like	6.685	2.74102	1.38307e-05	0.00119495	yes	up	1944.39	1241.29	1709.67	1393.14	298.86	284.76	63.12	732.14	1572.12	344.72
gene-LOC136846700	LOC136846700	uncharacterized protein	0.212	-2.23649	9.39181e-07	0.00014584	yes	down	13.04	19.41	24.54	18.15	60.93	54.36	298.06	124.81	18.785	134.54
gene-LOC136846741	LOC136846741	pantetheinase-like	3.634	1.86175	0.00198924	0.0431487	yes	up	386.59	166.08	329.85	253.71	148.86	140	65.89	51.97	284.058	101.68
gene-LOC136846743	LOC136846743	uncharacterized lncRNA, transcript variant X2	18.737	4.22785	0.000607318	0.0202082	yes	up	2.58	0.01	0.87	0.72	0.05	0.01	0.01	0	1.045	0.0175
gene-LOC136846746	LOC136846746	chloride channel protein 2-like, transcript variant X3	0.151	-2.72678	7.01133e-07	0.000118808	yes	down	0.87	0.86	1.27	1.63	2.93	4.85	27.28	14.35	1.1575	12.3525
gene-LOC136846818	LOC136846818	-	6.691	2.74212	6.54036e-05	0.00389406	yes	up	182.9	420	215.56	225.5	26.77	108.97	7.92	79.8	260.99	55.865
gene-LOC136847177	LOC136847177	putative inorganic phosphate cotransporter	0.137	-2.86901	0.00227155	0.0476354	yes	down	3.07	3.45	7.91	2.78	50.74	46.24	38.29	0.38	4.3025	33.9125
gene-LOC136847207	LOC136847207	putative inorganic phosphate cotransporter, transcript variant X1	0.187	-2.41716	0.000167017	0.00827239	yes	down	0.15	0.46	0.15	0.3	2.77	0.62	1.91	3.14	0.265	2.11
gene-LOC136847233	LOC136847233	alcohol dehydrogenase class-3-like, transcript variant X1	5.676	2.50477	0.000145176	0.0075145	yes	up	939.85	555.07	393.01	488.74	152.05	278.45	52.2	94.25	594.168	144.238
gene-LOC136847255	LOC136847255	sphingosine kinase 1-like	4.823	2.27008	1.0453e-08	3.0799e-06	yes	up	9.41	16.18	20.06	22.22	4.49	6.41	3.22	4.05	16.9675	4.5425
gene-LOC136847274	LOC136847274	uncharacterized lncRNA	4.421	2.14433	0.00114983	0.0303705	yes	up	0.2	0.8	1.99	0.48	0.14	0.45	0.23	0.2	0.8675	0.255
gene-LOC136847412	LOC136847412	uncharacterized protein, transcript variant X2	0.278	-1.84582	1.50835e-05	0.00129346	yes	down	1	1.49	2.63	3.36	4.63	6.28	13.71	19.36	2.12	10.995
gene-LOC136847454	LOC136847454	zinc finger BED domain-containing protein 4-like	475.699	8.89391	0.00236166	0.0487215	yes	up	0.1	0	3.28	4.77	0	0	0	0	2.0375	0
gene-LOC136847721	LOC136847721	procathepsin L-like	2.763	1.46615	5.2899e-05	0.00332165	yes	up	180.24	118.22	218.93	219.64	45.11	132.24	89.04	129.79	184.257	99.045
gene-LOC136847763	LOC136847763	folliculin-interacting protein 2, transcript variant X1	0.489	-1.03308	0.00130864	0.0331955	yes	down	1.88	3.2	3.81	3.15	3.16	7.76	12.04	14.11	3.01	9.2675
gene-LOC136847826	LOC136847826	uncharacterized protein, transcript variant X1	0.023	-5.42683	2.93578e-07	5.81638e-05	yes	down	11.8	61.68	30.86	1.18	797.14	8.73	3597.42	2974.31	26.38	1844.4
gene-LOC136847830	LOC136847830	uncharacterized protein	0.178	-2.49294	0.00198049	0.0431019	yes	down	12.96	17.03	15.13	11.95	16.6	20.11	78.25	440.84	14.2675	138.95
gene-LOC136847870	LOC136847870	uncharacterized protein	3.276	1.71213	0.000986298	0.0275086	yes	up	3717.09	1610.14	2145.14	3246.16	1215	1370.24	582.59	1519.72	2679.63	1171.89
gene-LOC136847993	LOC136847993	angiopoietin-related protein 7-like	5.449	2.44591	1.29116e-05	0.00113258	yes	up	59.25	44.2	84.8	34.29	14.75	7.84	6.26	29.11	55.635	14.49
gene-LOC136848092	LOC136848092	ATP-binding cassette sub-family C member 4-like, transcript variant X3	0.052	-4.2743	0.000968609	0.0271316	yes	down	0	0.08	0.06	0.04	0.03	0.05	0.46	4.99	0.045	1.3825
gene-LOC136848093	LOC136848093	15-hydroxyprostaglandin dehydrogenase [NAD(+)]-like, transcript variant X3	2.556	1.3537	0.00156941	0.037031	yes	up	2.99	3.77	3.57	5.03	2.56	1.69	1.38	2.27	3.84	1.975
gene-LOC136848192	LOC136848192	techylectin-5A-like	6.047	2.5962	0.000162871	0.00813716	yes	up	9.76	1.97	3.63	1.76	0.45	0.84	2	1.37	4.28	1.165
gene-LOC136848223	LOC136848223	reticulon-4-interacting protein 1 homolog, mitochondrial-like, transcript variant X1	2.379	1.2503	0.000402346	0.01536	yes	up	1.13	2.59	2.75	3.33	0.96	1.67	1.62	1.17	2.45	1.355
gene-LOC136848560	LOC136848560	heparanase-like	16.241	4.02158	9.42024e-09	3.00689e-06	yes	up	4.54	5.11	1.51	3.42	0.24	0.45	0.05	0.58	3.645	0.33
gene-LOC136848592	LOC136848592	N-acetylated-alpha-linked acidic dipeptidase 2-like, transcript variant X1	7.139	2.83562	0.000750729	0.0226653	yes	up	11.71	79.92	8.77	34.06	6.58	8.18	4.54	0.61	33.615	4.9775
gene-LOC136848610	LOC136848610	uncharacterized protein, transcript variant X7	0.436	-1.19896	0.000960009	0.0271043	yes	down	4.15	5.23	5.65	5.87	11.71	10.67	32.97	13.3	5.225	17.1625
gene-LOC136848752	LOC136848752	cGMP-dependent 3',5'-cyclic phosphodiesterase-like, transcript variant X3	0.132	-2.92565	8.5047e-07	0.000133873	yes	down	0.22	0.44	0.21	0.36	2.45	2.2	7.6	1.11	0.3075	3.34
gene-LOC136848760	LOC136848760	uncharacterized protein, transcript variant X1	7.118	2.83142	0.00208943	0.0447108	yes	up	0.28	0.05	0.07	0.15	0	0.05	0.04	0.05	0.1375	0.035
gene-LOC136848838	LOC136848838	uncharacterized lncRNA	0.173	-2.5318	7.28816e-05	0.00425118	yes	down	2.17	7.71	9.03	11.5	48.63	55.04	111.59	36.55	7.6025	62.9525
gene-LOC136848988	LOC136848988	uncharacterized protein, transcript variant X2	0.034	-4.86331	4.30362e-07	7.84967e-05	yes	down	0.92	0.49	1.38	0.84	19.14	8.23	156.98	1.47	0.9075	46.455
gene-LOC136849071	LOC136849071	sarcoplasmic reticulum histidine-rich calcium-binding protein-like	0.144	-2.79508	0.000693358	0.0218884	yes	down	92.99	69.26	75.69	63.23	737.61	151.43	2149.08	89.61	75.2925	781.933
gene-LOC136849127	LOC136849127	arylsulfatase A-like	3.84	1.94126	0.000183844	0.00871242	yes	up	52.54	41.39	46.8	38.71	16.62	26.37	11.59	8.16	44.86	15.685
gene-LOC136849158	LOC136849158	mitochondrial carnitine/acylcarnitine carrier protein-like	11.978	3.58235	2.97376e-09	1.13905e-06	yes	up	1.56	6.14	3.26	5.42	0.65	0.17	0.3	0.63	4.095	0.4375
gene-LOC136849256	LOC136849256	uncharacterized protein, transcript variant X1	2.621	1.39008	0.000343109	0.0137375	yes	up	6.09	14.46	11.56	8.21	3.49	8.27	4.6	4.31	10.08	5.1675
gene-LOC136849262	LOC136849262	cytochrome P450 9e2-like	0.352	-1.50662	0.00166572	0.0383583	yes	down	11.48	10.7	20.82	16.71	18.75	28.18	106.12	115.97	14.9275	67.255
gene-LOC136849385	LOC136849385	organic cation transporter protein-like	19.453	4.28189	5.91626e-05	0.00361615	yes	up	0.62	0.78	1.85	1.48	0	0	0	0.39	1.1825	0.0975
gene-LOC136849671	LOC136849671	uncharacterized protein, transcript variant X1	2.424	1.27717	0.00150454	0.0359432	yes	up	16.68	22.5	12.01	27.86	9.3	11.51	17.94	8.1	19.7625	11.7125
gene-LOC136849711	LOC136849711	failed axon connections-like, transcript variant X5	5.984	2.58114	4.09156e-05	0.00280082	yes	up	1.67	2.89	1	1.89	0.4	0.48	0.07	0.4	1.8625	0.3375
gene-LOC136849797	LOC136849797	uncharacterized protein, transcript variant X1	5.704	2.51207	3.95801e-05	0.00275645	yes	up	1.04	2.19	7.12	3.98	0.47	1.21	1.4	0.33	3.5825	0.8525
gene-LOC136849802	LOC136849802	acid phosphatase type 7-like	3.661	1.87213	0.000874026	0.0253622	yes	up	240.64	95.89	133.75	203.11	35.15	71.05	32.17	155.71	168.347	73.52
gene-LOC136849804	LOC136849804	acid phosphatase type 7-like, transcript variant X1	11.869	3.56913	0.000629303	0.020602	yes	up	8.91	1.28	1.02	4.24	0.57	1.18	0.76	0	3.8625	0.6275
gene-LOC136849805	LOC136849805	acid phosphatase type 7-like	5.423	2.43909	9.62081e-05	0.00539019	yes	up	152.59	134.88	104.13	288.07	41.46	80.63	24.92	16.11	169.917	40.78
gene-LOC136849815	LOC136849815	sulfotransferase 1C4-like, transcript variant X2	0.44	-1.1854	0.0013591	0.0338039	yes	down	4.28	8.11	15.3	4.93	15.64	24.17	27.49	35.13	8.155	25.6075
gene-LOC136849900	LOC136849900	solute carrier family 66 member 2, transcript variant X1	0.433	-1.20786	0.000321315	0.0130853	yes	down	1.26	1.74	2.31	1.91	2.55	4.2	11	7.52	1.805	6.3175
gene-LOC136849904	LOC136849904	oplophorus-luciferin 2-monooxygenase non-catalytic subunit-like	9.468	3.24308	9.41298e-08	2.16329e-05	yes	up	19.05	23.36	21.81	28.45	2.06	7.93	1.22	2	23.1675	3.3025
gene-LOC136849932	LOC136849932	peroxiredoxin 2-like	0.482	-1.0537	0.000238363	0.0105714	yes	down	34.89	74.71	60.08	54.7	119.71	110.72	149.53	205.14	56.095	146.275
gene-LOC136849965	LOC136849965	solute carrier family 45 member 3-like, transcript variant X6	0.27	-1.89139	0.00230852	0.0480566	yes	down	1.97	2.73	5.07	2.59	10.38	9.12	42.18	4.21	3.09	16.4725
gene-LOC136850106	LOC136850106	glucose-6-phosphate 1-dehydrogenase-like	9.391	3.23127	1.10634e-06	0.000160924	yes	up	12.15	87.66	45.18	20.77	2.74	12.48	3.53	5.15	41.44	5.975
gene-LOC136850112	LOC136850112	uncharacterized protein, transcript variant X12	6.232	2.63981	0.00029946	0.012434	yes	up	1.57	1.31	1.26	1.65	0.47	0.16	0.09	0.14	1.4475	0.215
gene-LOC136850115	LOC136850115	uncharacterized lncRNA	6.408	2.6798	9.39765e-06	0.000877955	yes	up	99.77	85.04	83.31	173.45	19.32	48.25	5.87	28.04	110.392	25.37
gene-LOC136850131	LOC136850131	uncharacterized protein, transcript variant X2	3.617	1.85479	0.000598101	0.0200588	yes	up	1.79	2.22	2.56	1.57	0.6	0.34	0.46	1.95	2.035	0.8375
gene-LOC136850178	LOC136850178	solute carrier family 25 member 45-like, transcript variant X1	10.453	3.3859	0.000246001	0.0108306	yes	up	18.1	33.62	36.39	38.01	4.54	9.42	0.38	0.3	31.53	3.66
gene-LOC136850198	LOC136850198	solute carrier organic anion transporter family member 74D-like	9.172	3.1972	0.000609075	0.0202082	yes	up	1.28	1.46	0.71	1.19	0	0.37	0.04	0.52	1.16	0.2325
gene-LOC136850244	LOC136850244	proton-coupled folate transporter-like	7.369	2.88143	0.00194226	0.0425115	yes	up	7.92	4.55	3.38	10.92	0.66	3.41	0.23	0.17	6.6925	1.1175
gene-LOC136850259	LOC136850259	cold shock domain-containing protein CG9705, transcript variant X1	0.34	-1.55688	0.000863276	0.0251774	yes	down	0.12	0.18	0.34	0.22	0.3	0.74	1.34	1.42	0.215	0.95
gene-LOC136850511	LOC136850511	bifunctional purine biosynthesis protein ATIC	5.064	2.34041	5.22133e-05	0.00331483	yes	up	2.46	5.59	4.4	2.12	0.99	1.65	0.46	0.59	3.6425	0.9225
gene-LOC136850559	LOC136850559	uncharacterized protein	0.222	-2.16865	0.00162078	0.0376251	yes	down	2.02	3.67	0.32	6.67	8.61	18.21	25.9	32.01	3.17	21.1825
gene-LOC136850628	LOC136850628	putative leucine-rich repeat-containing protein DDB_G0290503	2.257	1.17418	0.00176333	0.0398082	yes	up	19.46	16.52	23.96	17.23	12.17	8.83	8.9	18.03	19.2925	11.9825
gene-LOC136850633	LOC136850633	uncharacterized protein	3.09	1.62761	3.68971e-07	7.06641e-05	yes	up	17.47	15.56	27.28	21.38	7.54	7.53	7.52	15.04	20.4225	9.4075
gene-LOC136850779	LOC136850779	uncharacterized protein	21.325	4.41444	1.92601e-07	4.09847e-05	yes	up	171.47	226.65	182.04	509.69	2.59	52.22	12.17	3.36	272.462	17.585
gene-LOC136850788	LOC136850788	calcium-activated chloride channel regulator 1-like	0.496	-1.01161	0.000173473	0.0084702	yes	down	14.26	18.71	15.92	22.65	26.95	45.96	84.58	58.38	17.885	53.9675
gene-LOC136851153	LOC136851153	uncharacterized protein	19.657	4.29695	9.55406e-18	3.65952e-14	yes	up	261.47	412.47	285.38	334.66	11.48	45.33	24.72	10.99	323.495	23.13
gene-LOC136851154	LOC136851154	uncharacterized protein, transcript variant X2	17.484	4.12794	2.58423e-06	0.000315908	yes	up	1235.89	560.83	194.06	3409.5	29.23	259.71	37.09	128.07	1350.07	113.525
gene-LOC136851172	LOC136851172	facilitated trehalose transporter Tret1-2 homolog	0.028	-5.18404	0.000730529	0.0225659	yes	down	0.04	0.04	0.04	0	1.67	0	4.49	0.17	0.03	1.5825
gene-LOC136851308	LOC136851308	uncharacterized lncRNA, transcript variant X2	2.744	1.45647	0.000441937	0.0162766	yes	up	1.64	2.31	1.78	3.43	0.82	0.93	0.87	2.23	2.29	1.2125
gene-LOC136851423	LOC136851423	glycerol-3-phosphate acyltransferase 3-like	13.432	3.74758	8.35894e-07	0.000133406	yes	up	9.2	7.15	9.19	10.15	0.49	2.49	0.36	0.15	8.9225	0.8725
gene-LOC136851456	LOC136851456	cytochrome P450 2L1-like	6.772	2.75967	0.000447544	0.0164071	yes	up	21	78.33	46.18	24.24	3.86	23.35	2.48	2.83	42.4375	8.13
gene-LOC136851457	LOC136851457	cytochrome P450 2L1-like, transcript variant X1	7.226	2.85318	2.20789e-06	0.000287718	yes	up	22.46	41.44	41.27	22.99	4.35	13.33	2.22	3.24	32.04	5.785
gene-LOC136851510	LOC136851510	uncharacterized protein, transcript variant X4	0.468	-1.09457	0.000919278	0.0263427	yes	down	0.73	1.36	1.1	1.45	2.03	3.21	6	2.99	1.16	3.5575
gene-LOC136851566	LOC136851566	aldehyde dehydrogenase X, mitochondrial, transcript variant X1	4.767	2.25321	8.31491e-06	0.000796221	yes	up	224.62	88.88	228.81	170.42	31.72	93.16	53.95	36.79	178.183	53.905
gene-LOC136851725	LOC136851725	glyceraldehyde-3-phosphate dehydrogenase, transcript variant X1	3.958	1.98464	1.34241e-07	3.02462e-05	yes	up	558.35	411.03	512.28	438.49	165.97	189.29	185.87	135.56	480.038	169.173
gene-LOC136851857	LOC136851857	uncharacterized protein	3.741	1.90358	0.000497474	0.0174283	yes	up	0.71	0.44	0.51	0.41	0.15	0.22	0.26	0.21	0.5175	0.21
gene-LOC136851904	LOC136851904	pantetheinase-like	21.733	4.44179	2.11407e-11	1.5183e-08	yes	up	94.03	43.03	61.05	59	5.14	6.21	0.92	3.71	64.2775	3.995
gene-LOC136851905	LOC136851905	pantetheinase-like	6.401	2.67835	2.29608e-06	0.000289937	yes	up	81.51	75.42	63.51	53.19	10.99	33.56	4.31	47.03	68.4075	23.9725
gene-LOC136851979	LOC136851979	phosphatidylserine lipase ABHD16A, transcript variant X2	0.435	-1.20093	7.70885e-05	0.00445138	yes	down	1.82	2.6	1.8	1.49	3.62	5.28	9.07	8.94	1.9275	6.7275
gene-LOC136851992	LOC136851992	uncharacterized lncRNA, transcript variant X1	6.404	2.67908	2.8526e-05	0.00211479	yes	up	2.23	12.55	23.47	3.68	1.73	2.53	2.53	1.35	10.4825	2.035
gene-LOC136851996	LOC136851996	uncharacterized lncRNA	5.41	2.43572	5.84472e-05	0.00359154	yes	up	2.62	8.5	15.46	6.37	2.66	1.53	2.29	0.72	8.2375	1.8
gene-LOC136852016	LOC136852016	aromatic-L-amino-acid decarboxylase-like	0.236	-2.08206	3.00159e-06	0.000359284	yes	down	2.35	4.72	3.3	3.76	9.67	17.19	48.73	13.47	3.5325	22.265
gene-LOC136852120	LOC136852120	uncharacterized protein, transcript variant X1	6.313	2.65825	7.20277e-07	0.000119849	yes	up	11.66	4.95	18.07	9.98	0.66	3.51	1.34	2.12	11.165	1.9075
gene-LOC136852139	LOC136852139	uncharacterized protein	9.318	3.22005	1.26814e-11	9.71477e-09	yes	up	78.47	48.08	75.92	73.54	7.38	12.25	4.59	19.53	69.0025	10.9375
gene-LOC136852310	LOC136852310	-	0.024	-5.39533	6.8219e-06	0.000670004	yes	down	0.04	0.17	0.14	0.09	0.05	0.16	7.57	24.14	0.11	7.98
gene-LOC136852333	LOC136852333	uncharacterized protein, transcript variant X2	2.465	1.30149	0.000147424	0.00759662	yes	up	0.66	0.67	0.77	1.06	0.23	0.45	0.52	0.7	0.79	0.475
gene-LOC136852341	LOC136852341	uncharacterized protein, transcript variant X2	2.237	1.1613	0.000250838	0.0109596	yes	up	1.07	1.7	2.62	1.32	0.72	0.92	1.16	1.44	1.6775	1.06
gene-LOC136852371	LOC136852371	endochitinase-like	2.446	1.29046	0.00229606	0.047971	yes	up	10798.3	7489.1	9864.43	10189.4	6309.02	2978.55	5233.92	7518.29	9585.32	5509.94
gene-LOC136852374	LOC136852374	endochitinase-like	3.939	1.97776	0.000397724	0.0152851	yes	up	4528.87	2350.97	3046.86	3421.74	1494.61	387.32	1063.08	1952.1	3337.11	1224.28
gene-LOC136852412	LOC136852412	uncharacterized protein	4.28	2.09761	0.0010065	0.0279572	yes	up	5.46	1.87	4.97	7.45	0.64	0.98	1.38	4.48	4.9375	1.87
gene-LOC136852414	LOC136852414	endoplasmin-like	2.986	1.57825	0.000672554	0.0215273	yes	up	36.92	97.15	147.05	61.78	29.48	46.69	55.52	19.53	85.725	37.805
gene-LOC136852557	LOC136852557	PHAF1 protein CG7083, transcript variant X1	0.37	-1.43401	9.67588e-05	0.00539019	yes	down	7.54	6.48	7	11.21	25.96	27.26	46.97	23.39	8.0575	30.895
gene-LOC136852569	LOC136852569	serine-rich adhesin for platelets-like, transcript variant X7	0.176	-2.50272	0.000399245	0.0152924	yes	down	0.13	0.44	0.52	0.46	1.37	1.7	7.79	0.86	0.3875	2.93
gene-LOC136852607	LOC136852607	nicotinamide riboside kinase 1-like, transcript variant X1	2.028	1.02031	0.000518721	0.0178462	yes	up	1.02	2.31	2.55	2.11	0.77	1.68	1.35	1.72	1.9975	1.38
gene-LOC136852906	LOC136852906	acid phosphatase type 7-like, transcript variant X2	10.097	3.33585	0.000388045	0.0150643	yes	up	561.34	203.28	277.97	377.83	13.26	150.79	2.64	41.77	355.105	52.115
gene-LOC136852925	LOC136852925	venom carboxylesterase-6-like	6.689	2.74184	0.00121704	0.031427	yes	up	229.97	421.81	708.39	129.18	65.49	169.93	24.47	8.82	372.337	67.1775
gene-LOC136852927	LOC136852927	D-serine dehydratase-like	3.289	1.7175	0.00173903	0.0395409	yes	up	3.68	14.66	15.91	4.85	3.24	6.03	2.45	3.51	9.775	3.8075
gene-LOC136852937	LOC136852937	beta-glucuronidase-like, transcript variant X2	2.416	1.27244	0.00203473	0.0437031	yes	up	154.3	151.17	147.26	277.05	83.05	123.83	155.39	59.54	182.445	105.453
gene-LOC136852996	LOC136852996	organic cation transporter protein-like, transcript variant X1	0.076	-3.72385	5.27749e-06	0.000541461	yes	down	0.24	0.29	0.35	0.16	0.65	1.58	2.38	18.77	0.26	5.845
gene-LOC136852999	LOC136852999	LHFPL tetraspan subfamily member 2a protein-like	0.085	-3.55698	0.000413985	0.0154452	yes	down	0.02	0.08	0.15	0.08	0.37	0.17	0.54	4.97	0.0825	1.5125
gene-LOC136853042	LOC136853042	oplophorus-luciferin 2-monooxygenase non-catalytic subunit-like	0.153	-2.71167	0.00178203	0.0400198	yes	down	34.55	39.5	11.43	95.64	708.73	235.27	429.34	41.51	45.28	353.712
gene-LOC136853051	LOC136853051	gem-associated protein 8-like, transcript variant X1	0.096	-3.38061	1.30687e-15	2.14532e-12	yes	down	2.41	3.46	3.81	2.76	14.92	8.88	12.31	11.29	3.11	11.85
gene-LOC136853122	LOC136853122	uncharacterized protein	0.012	-6.3594	4.94413e-05	0.00324645	yes	down	0	0	0	0.07	7.76	1	1.67	0.76	0.0175	2.7975
gene-LOC136853129	LOC136853129	perlucin-like protein	52.497	5.71415	4.15769e-06	0.000444535	yes	up	5.78	0.3	3.37	0.82	0	0	0.28	0.07	2.5675	0.0875
gene-LOC136853136	LOC136853136	perlucin-like protein, transcript variant X1	8.81	3.13909	0.000150975	0.0077449	yes	up	0.75	2.75	4.72	0.37	0.11	0.05	0.05	1.82	2.1475	0.5075
gene-LOC136853138	LOC136853138	perlucin-like protein, transcript variant X1	10.528	3.39611	5.40083e-07	9.69702e-05	yes	up	1.24	0.76	1.03	1	0.13	0	0.13	0.29	1.0075	0.1375
gene-LOC136853142	LOC136853142	perlucin-like protein, transcript variant X1	14.458	3.85377	0.000586595	0.019767	yes	up	0.96	2.03	4.61	0.27	0.05	0.61	0	0.13	1.9675	0.1975
gene-LOC136853146	LOC136853146	hepatic lectin-like, transcript variant X1	5.937	2.56983	0.000749581	0.0226653	yes	up	0.8	0.3	1.13	0.62	0.23	0.1	0.04	0.33	0.7125	0.175
gene-LOC136853150	LOC136853150	perlucin-like protein, transcript variant X1	8.361	3.06367	0.00225	0.047353	yes	up	0.96	0.15	0.34	0.44	0.04	0	0.17	0.19	0.4725	0.1
gene-LOC136853155	LOC136853155	protein SSUH2 homolog, transcript variant X1	0.047	-4.40903	0.00152138	0.0361951	yes	down	0.01	0	0	0	0.07	0.01	0.1	0.06	0.0025	0.06
gene-LOC136853370	LOC136853370	uncharacterized protein, transcript variant X1	4.337	2.11656	5.98455e-05	0.00363636	yes	up	10.26	2.91	4.55	9.77	1.34	2.43	3.69	2.57	6.8725	2.5075
gene-LOC136853461	LOC136853461	uncharacterized protein MCAP_0864-like	5.452	2.44688	3.79048e-07	7.14039e-05	yes	up	54.57	22.29	120.95	62.36	14.96	17.41	14.5	17.28	65.0425	16.0375
gene-LOC136853634	LOC136853634	lysosomal acid glucosylceramidase-like	5.234	2.38794	2.81762e-07	5.68022e-05	yes	up	196.78	120.56	167.68	162.45	33.12	75.12	35.37	30.75	161.868	43.59
gene-LOC136853709	LOC136853709	KICSTOR complex protein kaptin-like, transcript variant X3	0.209	-2.25864	6.46747e-07	0.000112603	yes	down	0.84	2.96	2.32	2.02	7.61	6.61	27.24	15.82	2.035	14.32
gene-LOC136853712	LOC136853712	vascular endothelial growth factor receptor kdr-like, transcript variant X2	33.754	5.07697	0.00242531	0.0495894	yes	up	0.2	0.01	0.01	0.06	0	0.01	0	0	0.07	0.0025
gene-LOC136853728	LOC136853728	uncharacterized lncRNA	4.703	2.23373	0.000796261	0.023643	yes	up	0.47	1.87	1.64	0.25	0.25	0.29	0.4	0.32	1.0575	0.315
gene-LOC136853915	LOC136853915	aquaporin-9-like	0.107	-3.21763	0.000437524	0.0161659	yes	down	10.55	8.74	6.32	7.38	87.29	36.34	323.6	3.88	8.2475	112.778
gene-LOC136853923	LOC136853923	uncharacterized lncRNA, transcript variant X1	31.545	4.97935	0.000449763	0.0164071	yes	up	2.55	1.95	5.99	15.66	0	1.55	0	0	6.5375	0.3875
gene-LOC136853983	LOC136853983	cathepsin L-like, transcript variant X1	0.428	-1.22436	0.00239571	0.049159	yes	down	19.14	31.87	27.42	39.37	39.59	58.4	119.74	212.22	29.45	107.487
gene-LOC136853999	LOC136853999	uncharacterized aarF domain-containing protein kinase 2-like, transcript variant X1	0.257	-1.95749	0.000380326	0.0148651	yes	down	1.78	2.05	1.01	1.81	3.92	3.32	13.85	21.5	1.6625	10.6475
gene-LOC136854147	LOC136854147	methyltransferase-like protein 27, transcript variant X1	3.82	1.9337	0.000704734	0.0220798	yes	up	35.5	86.25	91.74	64.35	19.36	49.03	49.37	25.15	69.46	35.7275
gene-LOC136854148	LOC136854148	methyltransferase-like protein 27	5.562	2.47568	2.44065e-05	0.00190786	yes	up	235.24	601.63	426.4	419.9	90.4	107.49	179.65	21.87	420.793	99.8525
gene-LOC136854151	LOC136854151	phospholipid phosphatase 3-like, transcript variant X1	0.148	-2.75746	9.03532e-08	2.11887e-05	yes	down	0.64	0.74	1.32	1.7	2.48	6.86	16.21	24.13	1.1	12.42
gene-LOC136854357	LOC136854357	protein trapped in endoderm-1-like, transcript variant X2	7.736	2.9516	0.000758857	0.0228273	yes	up	0.8	0.16	0.11	0.32	0.03	0.12	0.07	0.08	0.3475	0.075
gene-LOC136854575	LOC136854575	cerebellar degeneration-related protein 2-like, transcript variant X2	0.379	-1.39865	1.2278e-05	0.00109369	yes	down	3.1	9.12	6.14	4.01	8.98	10.39	27.15	22.61	5.5925	17.2825
gene-LOC136854588	LOC136854588	oxidized low-density lipoprotein receptor 1-like, transcript variant X1	2.555	1.35331	0.00112893	0.0301687	yes	up	43.01	65.75	51.58	48.75	22.91	32.33	13.25	46.22	52.2725	28.6775
gene-LOC136854590	LOC136854590	methylglutaconyl-CoA hydratase, mitochondrial, transcript variant X2	0.468	-1.09567	0.000936768	0.0267107	yes	down	4.74	13.11	10.54	12.57	13.17	28.43	45.88	39.41	10.24	31.7225
gene-LOC136854607	LOC136854607	uncharacterized protein, transcript variant X1	0.391	-1.3536	1.76789e-06	0.000238998	yes	down	0.44	0.53	0.79	0.72	1.13	2.15	2.88	3.16	0.62	2.33
gene-LOC136854616	LOC136854616	uridine phosphorylase 1-like	8.306	3.05421	4.38183e-05	0.00297938	yes	up	100.56	36.45	33.11	105.48	4.89	11.2	2.17	36.64	68.9	13.725
gene-LOC136854619	LOC136854619	uncharacterized protein, transcript variant X1	3.499	1.80712	0.000510523	0.0176843	yes	up	0.55	1.19	0.47	0.49	0.28	0.31	0.24	0.24	0.675	0.2675
gene-LOC136854895	LOC136854895	pancreatic triacylglycerol lipase-like, transcript variant X1	0.015	-6.04228	0.000710865	0.0221429	yes	down	0	0	0	0.03	1.01	0.11	2.53	0	0.0075	0.9125
gene-LOC136855014	LOC136855014	uncharacterized protein PF3D7_1120000-like	11.759	3.55575	3.35164e-08	9.16992e-06	yes	up	26.43	4.74	59.72	19.81	2.31	4.5	3.76	2.4	27.675	3.2425
gene-LOC136855029	LOC136855029	facilitated trehalose transporter Tret1-2 homolog, transcript variant X1	0.131	-2.93529	7.63622e-05	0.00443171	yes	down	1.94	1.68	0.81	2.58	21.23	27.53	20.99	2.29	1.7525	18.01
gene-LOC136855071	LOC136855071	kynureninase-like, transcript variant X1	10.156	3.34424	5.56632e-06	0.000566041	yes	up	5.9	14.03	4.88	18.2	1.62	2.44	0.23	0.94	10.7525	1.3075
gene-LOC136855073	LOC136855073	cytochrome P450 2L1-like, transcript variant X2	5.747	2.52275	0.000106237	0.00578565	yes	up	358.05	604.88	527.67	356.18	85.78	234.72	24.25	70.78	461.695	103.882
gene-LOC136855237	LOC136855237	uncharacterized lncRNA	0.097	-3.36887	1.61013e-10	8.40999e-08	yes	down	36.67	27.76	39.92	46.3	372.74	150.38	1245.87	626.99	37.6625	598.995
gene-LOC136855408	LOC136855408	girdin-like	0.378	-1.40164	0.00178165	0.0400198	yes	down	0.88	0.85	1.36	2.08	2.03	2.54	8.2	8.01	1.2925	5.195
gene-LOC136855419	LOC136855419	uncharacterized protein	2.772	1.47082	0.00065127	0.0210149	yes	up	1.6	4.34	2.78	2.24	1.29	1.77	1.15	1.02	2.74	1.3075
gene-LOC136855420	LOC136855420	uncharacterized protein	2.736	1.4523	0.000506374	0.0176798	yes	up	4.63	6.37	5.91	5.11	3.08	2.15	2.91	2.21	5.505	2.5875
gene-LOC136855422	LOC136855422	uncharacterized lncRNA	15.747	3.97703	0.000406459	0.0154314	yes	up	0.79	0.69	1.53	2.15	0.06	0.12	0.29	0	1.29	0.1175
gene-LOC136855423	LOC136855423	uncharacterized protein, transcript variant X1	3.31	1.72674	8.55899e-05	0.0048931	yes	up	5.27	12.1	9.92	5.17	3.52	3.34	4.34	2.19	8.115	3.3475
gene-LOC136855455	LOC136855455	vitellogenin-like	170.701	7.41533	1.95913e-05	0.00160802	yes	up	0	0.95	0.47	0.04	0	0.01	0	0	0.365	0.0025
gene-LOC136855471	LOC136855471	sodium-dependent nutrient amino acid transporter 1-like	0.006	-7.30201	0.00114821	0.0303705	yes	down	0	0.04	0	0.34	0.03	0.3	8.52	90.08	0.095	24.7325
gene-LOC136855509	LOC136855509	uncharacterized protein	0.384	-1.38069	4.09484e-05	0.00280082	yes	down	345.76	334.68	405.39	730.06	1470.88	1387.37	2175.7	1618.27	453.973	1663.06
gene-LOC136855649	LOC136855649	galactose-3-O-sulfotransferase 2-like, transcript variant X1	65.455	6.03243	1.93685e-06	0.000258795	yes	up	0.36	0.17	0.77	0.85	0	0	0.04	0	0.5375	0.01
gene-LOC136855691	LOC136855691	actin, clone 403-like	2.989	1.57976	0.001308	0.0331955	yes	up	154.23	65.75	91.7	60.85	45.33	39.56	41.05	61.48	93.1325	46.855
gene-LOC136855696	LOC136855696	sulfotransferase 1C4-like	3.435	1.78029	0.00159012	0.0372809	yes	up	41.26	83.13	73.09	106.73	25.1	50.45	7.92	30.61	76.0525	28.52
gene-LOC136855701	LOC136855701	uncharacterized protein, transcript variant X1	7.525	2.91163	1.00521e-06	0.000151986	yes	up	4.59	16.44	24.51	7.78	2.37	3.18	1.76	1.21	13.33	2.13
gene-LOC136855832	LOC136855832	sperm-specific H1/protamine-like protein type 2, transcript variant X1	3.059	1.61307	5.42328e-05	0.00336859	yes	up	34.58	33.75	49.1	60.71	17.43	28.45	19.51	12.88	44.535	19.5675
gene-LOC136855842	LOC136855842	uncharacterized protein	26.306	4.71731	2.59057e-05	0.00198455	yes	up	0.66	4.65	4.91	0.77	0.08	0.44	0	0	2.7475	0.13
gene-LOC136855846	LOC136855846	probable chitinase 2	0.26	-1.94312	0.00148765	0.0356982	yes	down	0.47	0.56	0.81	0.94	4.88	0.9	5.65	2.47	0.695	3.475
gene-LOC136855964	LOC136855964	protein kinase C-binding protein NELL2a-like, transcript variant X1	0.139	-2.85113	0.00195791	0.0427725	yes	down	0.97	1.28	5.49	3.89	4.34	1.74	35.5	92.28	2.9075	33.465
gene-LOC136856032	LOC136856032	uncharacterized protein	0.492	-1.02276	0.000691258	0.0218822	yes	down	7.42	11.7	13.5	10.24	23.35	16.4	43.02	42.63	10.715	31.35
gene-LOC136856134	LOC136856134	solute carrier family 15 member 2-like	0.007	-7.2039	9.06961e-12	7.44421e-09	yes	down	0.29	3.06	1.13	0.96	148.07	107.86	920.5	3.43	1.36	294.965
gene-LOC136856268	LOC136856268	U3 small nucleolar RNA-associated protein 14 homolog A	2.574	1.36401	0.00117987	0.0307434	yes	up	1.43	4.68	7.36	3.53	1.54	1.47	2.83	3.26	4.25	2.275
gene-LOC136856388	LOC136856388	uncharacterized protein, transcript variant X1	78.525	6.29508	0.00025822	0.0111712	yes	up	0.22	0	0.99	0.6	0	0	0	0	0.4525	0
gene-LOC136856402	LOC136856402	uncharacterized protein, transcript variant X4	12.706	3.66741	3.8963e-06	0.000434683	yes	up	3.99	3.62	1.19	1.85	0.46	0	0.42	0.38	2.6625	0.315
gene-LOC136856429	LOC136856429	facilitated trehalose transporter Tret1-like, transcript variant X1	0.051	-4.29963	1.23765e-20	1.42219e-16	yes	down	0.28	0.17	0.32	0.21	5.98	3.23	10.49	8.59	0.245	7.0725
gene-LOC136856503	LOC136856503	uncharacterized lncRNA	11.792	3.55977	2.43913e-05	0.00190786	yes	up	0.54	1.24	1.87	1.35	0	0.27	0.21	0.56	1.25	0.26
gene-LOC136856506	LOC136856506	uncharacterized protein, transcript variant X1	22.639	4.50074	0.000154874	0.00787459	yes	up	0.33	0.55	5.22	1.97	0.18	0	0	0.12	2.0175	0.075
gene-LOC136856697	LOC136856697	uncharacterized protein	5.411	2.43586	0.00116221	0.0304907	yes	up	54.24	127.64	94.95	71.86	22.45	39.29	1.7	15.69	87.1725	19.7825
gene-LOC136856698	LOC136856698	uncharacterized protein	7.721	2.94878	2.52333e-06	0.00031517	yes	up	1.77	5.74	5.44	3.05	0.33	1.25	0.74	0.58	4	0.725
gene-Lamtor3	Lamtor3	Late endosomal/lysosomal adaptor, MAPK and MTOR activator 3, transcript variant X1	0.421	-1.24791	2.74995e-05	0.00205448	yes	down	4.68	3.71	6.54	5.07	8.92	13.7	23.01	26.17	5	17.95
gene-Lipt1	Lipt1	Lipoyltransferase 1	0.268	-1.90216	0.000515428	0.0177861	yes	down	65.22	31.44	36.21	51.04	157.5	117.09	203.26	641.88	45.9775	279.933
gene-Mct1	Mct1	Monocarboxylate transporter 1	3.435	1.78044	0.00186273	0.0411587	yes	up	16.83	20.27	21.23	18.65	3.21	8.63	2.3	20.22	19.245	8.59
gene-Mppe	Mppe	Metallophosphoesterase, transcript variant X1	0.188	-2.4076	7.56759e-08	1.81165e-05	yes	down	0.18	0.16	0.13	0.37	1.43	1.02	3.39	1.91	0.21	1.9375
gene-MsrA	MsrA	methionine sulphoxide reductase A	0.408	-1.29392	0.00168441	0.0386306	yes	down	3.48	7.2	5.52	10.04	8.1	19.71	24.83	44.78	6.56	24.355
gene-Nca	Nca	neurocalcin homolog, transcript variant X1	0.444	-1.17174	0.00219122	0.0462855	yes	down	30.3	27.94	30.46	34.19	75.4	52.82	191.17	92.83	30.7225	103.055
gene-Ndae1	Ndae1	Na[+]-driven anion exchanger 1	0.037	-4.74209	4.46222e-05	0.00300831	yes	down	5.41	3.39	17.2	3.6	10.01	3.66	1035.72	204.69	7.4	313.52
gene-Ndg	Ndg	Nidogen, transcript variant X2	0.263	-1.92507	1.57935e-05	0.00134432	yes	down	16.77	17.38	12.8	13.39	53.79	32.82	158.47	115.71	15.085	90.1975
gene-Nep3	Nep3	Neprilysin 3, transcript variant X1	0.194	-2.36906	0.00142158	0.0348303	yes	down	0.47	0.47	0.33	0.77	0.51	1.79	2.44	13.29	0.51	4.5075
gene-P5CS	P5CS	Delta[1]-pyrroline-5-carboxylate synthase	6.343	2.66521	1.20533e-06	0.00017313	yes	up	14.04	36.32	16.31	19.41	5.13	6.25	4.22	1.73	21.52	4.3325
gene-PGAP5	PGAP5	Per1-like protein PGAP5, transcript variant X2	0.492	-1.02322	0.00161416	0.0375471	yes	down	1.04	1.06	1.39	1.64	2.19	2.09	5.7	5.7	1.2825	3.92
gene-Papss	Papss	PAPS synthetase, transcript variant X1	2.077	1.05468	0.000652886	0.0210149	yes	up	61.39	75.05	55.54	69.68	41.17	47.21	44.02	42.88	65.415	43.82
gene-Pdcd4	Pdcd4	Programmed cell death 4	2.322	1.21521	2.26312e-05	0.00179348	yes	up	82.08	145.93	102.19	134.12	54.08	79.02	86.26	58.44	116.08	69.45
gene-Pgm1	Pgm1	phosphoglucose mutase 1	4.333	2.11523	0.000409589	0.0154314	yes	up	9.94	24.52	30.81	14.07	4.57	11.85	5.03	1.84	19.835	5.8225
gene-Pmm2	Pmm2	phosphomannomutase, transcript variant X2	2.04	1.02882	0.00076699	0.0230117	yes	up	5.56	6.63	10.01	6.42	3.25	7.63	5.67	3.75	7.155	5.075
gene-Rab3-GAP	Rab3-GAP	Rab3 GTPase activating protein, transcript variant X1	0.428	-1.22416	0.00114308	0.0303705	yes	down	0.39	0.83	0.6	0.7	0.72	1.74	3.34	3.19	0.63	2.2475
gene-Rbcn-3A	Rbcn-3A	Rabconnectin-3A	0.489	-1.03347	0.000129081	0.00680397	yes	down	1.6	1.83	2.07	2.51	3.05	4.28	8.94	8.51	2.0025	6.195
gene-Rbcn-3B	Rbcn-3B	WD repeat-containing protein Rbcn-3B, transcript variant X1	0.395	-1.33888	0.00214111	0.0454778	yes	down	1.15	2.34	2.66	2.73	2.6	4.91	9.73	17.3	2.22	8.635
gene-Sec61alpha	Sec61alpha	SEC61 translocon subunit alpha	3.383	1.75844	0.000298886	0.012434	yes	up	100.53	367.09	474.29	136.55	89.96	121.9	125.51	74.98	269.615	103.088
gene-Sec61beta	Sec61beta	Sec61 translocon subunit beta	3.345	1.74204	0.00165975	0.0382975	yes	up	106.48	567.87	648.25	170.81	122.39	163.25	203.78	81.88	373.353	142.825
gene-SerRS	SerRS	Seryl-tRNA synthetase, transcript variant X1	2.039	1.02793	0.00227759	0.0476717	yes	up	11.81	29.1	43.8	20.32	12.56	16.76	23.72	18.25	26.2575	17.8225
gene-Sfxn1-3	Sfxn1-3	Sideroflexin-1-3, transcript variant X1	2.511	1.32821	0.00215439	0.0455912	yes	up	11.46	9.42	24.77	10.35	6.45	4.27	6.44	16.09	14	8.3125
gene-Sil1	Sil1	Sil1 nucleotide exchange factor, transcript variant X2	3.539	1.82354	0.000342977	0.0137375	yes	up	0.4	1.73	3.25	1.42	0.33	0.8	0.55	0.94	1.7	0.655
gene-Sulf1	Sulf1	Extracellular sulfatase Sulf1, transcript variant X3	0.372	-1.42472	0.0013672	0.033932	yes	down	5.64	8.42	8.26	7.15	20.46	25.85	54	11.67	7.3675	27.995
gene-TP53INP	TP53INP	Tumor protein p53 inducible nuclear protein, transcript variant X4	0.248	-2.00993	0.00170196	0.0388813	yes	down	13.42	7.49	6.09	6.76	41.14	21.01	132.19	23.36	8.44	54.425
gene-Tbc1d15-17	Tbc1d15-17	TBC1 domain family member 15/17, transcript variant X2	0.473	-1.08124	0.000619207	0.0203294	yes	down	2.04	2.96	2.2	2.68	3.15	7.22	9.41	12.15	2.47	7.9825
gene-Tps1	Tps1	Trehalose-6-phosphate synthase 1	0.216	-2.2135	0.000183193	0.00871242	yes	down	0.65	1.53	0.84	0.59	2.93	3.81	15.83	2.84	0.9025	6.3525
gene-Trxr1	Trxr1	Thioredoxin reductase 1	3.446	1.78499	3.27661e-14	4.1835e-11	yes	up	82.85	76.01	89.48	96.39	26.97	34.4	45.77	37.25	86.1825	36.0975
gene-Unr	Unr	cold shock domain-containing Unr	0.5	-1.00051	0.000158292	0.00801291	yes	down	3.41	3.55	4.53	4.3	6.77	8.25	12.52	19.51	3.9475	11.7625
gene-Uro	Uro	Urate oxidase, transcript variant X2	3.327	1.73414	0.00186613	0.0411587	yes	up	5.91	11.26	11.59	24.8	6.47	7.65	13.58	6.23	13.39	8.4825
gene-Vamp7	Vamp7	Vesicle-associated membrane protein 7	0.331	-1.59552	0.000250183	0.0109596	yes	down	1.65	1.43	1.56	2.58	3.09	5.2	8.78	17.26	1.805	8.5825
gene-Vha26	Vha26	V-type proton ATPase subunit Vha26	0.431	-1.21484	0.00147572	0.0356251	yes	down	109.28	187.65	195.67	204.64	228.26	349.24	705.02	1201.59	174.31	621.028
gene-Vha44	Vha44	V-type proton ATPase subunit Vha44	0.363	-1.4627	0.000750051	0.0226653	yes	down	35.45	69.22	72.98	82.23	93.63	137.54	303.76	566.2	64.97	275.283
gene-VhaAC39-1	VhaAC39-1	V-type proton ATPase subunit VhaAC39-1	0.368	-1.44086	0.000633963	0.0206604	yes	down	36.21	71.98	77.33	79.98	88.57	148.84	326	544.99	66.375	277.1
gene-VhaPPA1-1	VhaPPA1-1	Vacuolar H[+] ATPase PPA1 subunit 1	0.406	-1.30125	9.75685e-05	0.00539019	yes	down	81.56	131.26	121.96	126.4	216.97	240.17	466.23	807.78	115.295	432.788
gene-VhaSFD	VhaSFD	V-type proton ATPase subunit VhaSFD, transcript variant X1	0.383	-1.38426	0.000617696	0.0203294	yes	down	39.03	75.5	74.47	81.92	99.78	139.95	318.29	531.1	67.73	272.28
gene-Yippee	Yippee	yippee zinc finger protein	0.429	-1.22167	0.000184242	0.00871242	yes	down	2.24	2.44	1.92	3.16	4.15	5.95	12.46	12.52	2.44	8.77
gene-Zyx	Zyx	lipoma-preferred partner zyxin, transcript variant X1	2.094	1.06606	6.35329e-05	0.00382229	yes	up	6.27	8.09	13.37	10.52	3.34	7.05	6.35	9.55	9.5625	6.5725
gene-cin	cin	Molybdenum cofactor synthesis protein cinnamon, transcript variant X1	2.19	1.13106	0.00148537	0.0356982	yes	up	12.77	12.96	16.3	16.43	10.23	8.26	9.36	7.63	14.615	8.87
gene-fbp	fbp	fructose-1,6-bisphosphatase	2.571	1.3622	0.000258597	0.0111712	yes	up	104.77	65.87	92.43	127.85	46.84	65.98	49.59	51.39	97.73	53.45
gene-fusl	fusl	fuseless, transcript variant X1	5.803	2.53681	2.80749e-06	0.000339589	yes	up	0.96	0.67	0.58	0.62	0.12	0.1	0.27	0.23	0.7075	0.18
gene-gb	gb	genderblind, transcript variant X2	5.021	2.32786	8.70212e-06	0.000826414	yes	up	2.92	3.59	2.41	2.42	0.43	1.17	0.26	1.41	2.835	0.8175
gene-mdy	mdy	midway, transcript variant X1	3.622	1.85695	0.00143946	0.035044	yes	up	49.99	98.89	106.72	107.56	13.12	33.57	10.61	92.96	90.79	37.565
gene-mus101	mus101	mutagen-sensitive 101, transcript variant X2	0.401	-1.318	0.000174696	0.0084702	yes	down	0.76	1.94	1.86	2.12	2.49	4.43	8.29	9.32	1.67	6.1325
gene-oxt	oxt	Xylosyltransferase oxt	0.402	-1.31565	0.00034876	0.0139153	yes	down	0.21	0.46	0.39	0.37	0.44	1.19	1.58	2.21	0.3575	1.355
gene-phr6-4	phr6-4	(6-4)-photolyase	0.298	-1.74823	2.66786e-05	0.00201687	yes	down	4.08	5.53	7.6	8.53	20.91	26.6	58.32	15.91	6.435	30.435
gene-rogdi	rogdi	rogdi atypical leucine zipper	0.385	-1.37709	0.00141884	0.0348303	yes	down	1.69	2.58	2.55	3.47	4.49	4.39	11.62	20.52	2.5725	10.255
gene-trol	trol	terribly reduced optic lobes	0.235	-2.08904	1.17775e-10	6.44451e-08	yes	down	3.34	4.1	2.69	3.14	19.39	17.2	38.63	29.91	3.3175	26.2825
gene-wbl	wbl	endoplasmic reticulum protein 29-like protein wbl	3.775	1.91652	1.51835e-07	3.35527e-05	yes	up	3.79	5.2	10.26	8.42	2.23	2.81	2.72	1.84	6.9175	2.4

## Sheet: 48hpi
Gene ID	Gene Name	Gene Description	FC(TR48/CTRL48)	Log2FC(TR48/CTRL48)	Pvalue	Padjust	Significant	Regulate	T48_1	T48_2	T48_3	T48_4	C48_1	C48_2	C48_3	C48_4	TR48	CTRL48
gene-128up	128up	GTP-binding protein 128up	0.464	-1.10817	6.0634e-06	0.000163918	yes	down	5.98	9.49	6.65	8.35	41.53	29.78	22.53	24.01	7.6175	29.4625
gene-ATP6AP2	ATP6AP2	ATPase H(+)-transporting accessory protein 2	0.425	-1.23354	0.00231553	0.0183652	yes	down	103.26	95.76	71.78	106.92	349.08	658.16	130.51	553.01	94.43	422.69
gene-ATP7	ATP7	copper-transporting ATPase 1	0.236	-2.08064	6.28168e-07	2.43246e-05	yes	down	6.41	11.4	6.77	8.75	43.18	82.91	24.27	109.04	8.3325	64.85
gene-Adi1	Adi1	acireductone dioxygenase 1	3.104	1.63421	2.37515e-06	7.25447e-05	yes	up	176.2	154.15	184.66	141.66	101.23	70.26	98.78	98.79	164.167	92.265
gene-Ak1	Ak1	Adenylate kinase 1, transcript variant X1	2.568	1.36069	0.00313113	0.0230355	yes	up	18.25	19.37	11.85	19.07	19.21	4.4	11.41	11.16	17.135	11.545
gene-Ak6	Ak6	adenylate kinase isoenzyme 6	0.395	-1.33977	0.000110867	0.00174162	yes	down	3.58	7.83	3.65	4.79	35.33	20.17	17.53	15.26	4.9625	22.0725
gene-Amph	Amph	amphiphysin, transcript variant X3	3.964	1.98679	0.000128764	0.00194771	yes	up	9.36	4.03	5.37	12.73	3.09	4.87	4.33	1.77	7.8725	3.515
gene-Argl	Argl	Argininosuccinate lyase, transcript variant X1	4.054	2.01939	3.43278e-07	1.47354e-05	yes	up	11.14	10.29	9.78	10.76	2.96	4.74	6.04	3.88	10.4925	4.405
gene-Arl6	Arl6	ADP ribosylation factor-like 6	0.385	-1.37616	0.00147863	0.0129669	yes	down	0.47	0.35	0.29	0.42	1.36	2.72	0.72	2.61	0.3825	1.8525
gene-Ass	Ass	argininosuccinate synthase	5.356	2.42106	2.7093e-08	1.7386e-06	yes	up	116.64	61.15	95.68	60.42	51.53	22.73	20.68	23.53	83.4725	29.6175
gene-Ate1	Ate1	arginyltransferase 1, transcript variant X1	0.203	-2.30346	3.12271e-06	9.07944e-05	yes	down	1.43	1.27	0.77	1.57	16.96	4.89	12.72	7.31	1.26	10.47
gene-B9d2	B9d2	B9 domain-containing protein 2, transcript variant X1	6.828	2.7714	0.000706993	0.00745481	yes	up	0.98	0.68	1.36	1.74	0.34	0.18	0.41	0.3	1.19	0.3075
gene-Baldspot	Baldspot	elongation of very long chain fatty acids protein baldspot, transcript variant X1	4.259	2.09039	1.6451e-05	0.000367473	yes	up	26.31	54.22	100.58	108.53	45.99	36.55	18.94	26.24	72.41	31.93
gene-Bdp1	Bdp1	transcription factor TFIIIB component B'' homolog Bdp1	0.347	-1.52571	5.92483e-05	0.0010355	yes	down	0.39	0.63	0.27	0.34	3.15	2.12	1.65	1.31	0.4075	2.0575
gene-Blimp-1	Blimp-1	PR domain zinc finger protein 1, transcript variant X6	51.165	5.67708	2.77571e-05	0.000561532	yes	up	0.1	0.04	0.26	0.53	0	0.02	0	0.02	0.2325	0.01
gene-Bmcp	Bmcp	uncoupling protein Bmcp mitochondrial	2.538	1.34361	0.00151127	0.0131883	yes	up	7.47	2.99	2.25	4.86	3.7	3.42	1.85	3.63	4.3925	3.15
gene-BubR1	BubR1	Bub1-related kinase, transcript variant X1	0.482	-1.05319	0.00637961	0.039387	yes	down	0.45	1.42	0.37	0.72	3.16	3.29	1.83	2.31	0.74	2.6475
gene-CDC50	CDC50	cell cycle control protein 50A, transcript variant X1	0.46	-1.12055	0.00362267	0.0257945	yes	down	12.93	17.12	10.78	13.57	42.75	85.97	19.06	74.04	13.6	55.455
gene-CDase	CDase	neutral ceramidase	2.813	1.49192	0.003707	0.0262329	yes	up	104.8	79.48	81.21	69.23	83.06	24.62	67.1	28.85	83.68	50.9075
gene-CRMP	CRMP	Collapsin Response Mediator Protein, transcript variant X2	3.111	1.63722	0.000109857	0.00173182	yes	up	14.62	23.83	11.92	16.41	6.42	7.92	13	7.46	16.695	8.7
gene-CTPsyn	CTPsyn	CTP synthase	0.4	-1.32285	0.000842863	0.0085402	yes	down	0.44	0.71	0.43	0.27	2.52	2.07	2.02	1.45	0.4625	2.015
gene-Cbs	Cbs	Cystathionine beta-synthase, transcript variant X1	3.116	1.63977	0.000153439	0.0022435	yes	up	769.43	358.96	365.85	342.17	184.54	286.39	271.35	318.28	459.103	265.14
gene-Cdk1	Cdk1	Cyclin-dependent kinase 1, transcript variant X2	0.492	-1.02399	0.00335203	0.0243795	yes	down	1.36	4.06	2.79	3.18	12.54	10.61	8.95	8.53	2.8475	10.1575
gene-Cerk	Cerk	Ceramide kinase, transcript variant X1	0.174	-2.52617	0.00030088	0.00377765	yes	down	1.09	1.63	1.01	1.2	4.3	20.1	1.56	27.56	1.2325	13.38
gene-Chd64	Chd64	calponin 3	6.666	2.73685	0.000307063	0.00383633	yes	up	649.15	235.32	307.27	506.08	170.84	31.63	193.85	23.6	424.455	104.98
gene-ClC-b	ClC-b	chloride channel protein 7, transcript variant X2	2.821	1.4964	0.000226518	0.00301906	yes	up	23.63	8	19.76	25.23	9.69	5.78	6.06	9.53	19.155	7.765
gene-Crk	Crk	Crk proto-oncogene, adaptor protein, transcript variant X1	0.324	-1.62521	0.00135098	0.0121134	yes	down	2.91	7.74	3.06	6.08	17.1	54.85	8.33	32.06	4.9475	28.085
gene-Ctl2	Ctl2	Choline transporter-like 2, transcript variant X1	2.781	1.47537	0.00145942	0.0128328	yes	up	4.31	5.44	1.82	3.83	1.79	1.78	3.34	2	3.85	2.2275
gene-CycB	CycB	Cyclin B	0.31	-1.69018	0.00471439	0.0314048	yes	down	0.27	0.84	0.24	0.37	4.8	1.42	2.1	1.14	0.43	2.365
gene-CycG	CycG	cyclin G, transcript variant X1	5.772	2.52912	3.60181e-06	0.000101473	yes	up	46.27	14.77	12.36	16.46	9.38	3.91	6.88	7.97	22.465	7.035
gene-D2hgdh	D2hgdh	D-2-hydroxyglutaric acid dehydrogenase, transcript variant X3	0.321	-1.64129	3.26164e-05	0.000642518	yes	down	1.13	2.24	0.91	0.98	7.4	12.29	3	7.49	1.315	7.545
gene-DNApol-alpha50	DNApol-alpha50	DNA primase small subunit	0.397	-1.33343	0.00204187	0.0165988	yes	down	0.17	0.49	0.18	0.24	1.15	2.07	0.56	1.14	0.27	1.23
gene-Daao2	Daao2	D-amino acid oxidase 2, transcript variant X1	0.293	-1.77295	0.000257282	0.00333915	yes	down	4.05	3.99	4.21	4.5	28.41	34.56	5.59	42.31	4.1875	27.7175
gene-Dbp45A	Dbp45A	putative ATP-dependent RNA helicase Dbp45A, transcript variant X1	0.444	-1.17042	4.79835e-05	0.000873464	yes	down	9.74	6.8	5.87	2.26	13.29	12.18	10.32	14.09	6.1675	12.47
gene-Det	Det	Deterin	0.489	-1.03063	0.00707882	0.0424462	yes	down	0.38	0.59	0.58	1.01	2.62	2.95	1.43	2.53	0.64	2.3825
gene-Dhc64C	Dhc64C	dynein heavy chain, cytoplasmic, transcript variant X1	2.21	1.14405	0.00250384	0.0194223	yes	up	18.19	17.19	13.57	19.8	12.82	13.66	17.68	8.71	17.1875	13.2175
gene-Dip-C	Dip-C	dipeptidase C, transcript variant X2	2.246	1.16721	1.82368e-05	0.000398823	yes	up	334.09	233.73	221.19	263.04	206.24	247.92	137.56	274.58	263.012	216.575
gene-EDTP	EDTP	Egg-derived tyrosine phosphatase, transcript variant X1	0.44	-1.18324	3.13365e-05	0.000620627	yes	down	2.22	2.85	2.07	1.72	13.06	10.49	4.62	9.51	2.215	9.42
gene-EMC7	EMC7	ER membrane protein complex subunit 7	0.449	-1.15664	1.56869e-06	5.11072e-05	yes	down	5.95	9.38	5.42	7.78	28.35	42.97	16.89	28.35	7.1325	29.14
gene-Edc3	Edc3	Enhancer of mRNA-decapping protein 3, transcript variant X1	0.432	-1.20987	0.00450275	0.0304805	yes	down	0.79	0.74	0.62	0.7	2.18	5.48	1.18	3.65	0.7125	3.1225
gene-Erk7	Erk7	Extracellularly regulated kinase 7	0.282	-1.82548	0.000894697	0.00888869	yes	down	0.11	0.2	0.06	0.09	1.43	0.66	0.23	0.67	0.115	0.7475
gene-Evi5	Evi5	ecotropic viral integration site 5, transcript variant X1	0.104	-3.26643	0.000568468	0.00627619	yes	down	3.37	8.29	4.33	6.11	10.24	350.29	7.26	38.14	5.525	101.483
gene-Faf2	Faf2	Fas-associated factor 2	0.402	-1.31481	5.17177e-07	2.057e-05	yes	down	0.68	1.12	0.55	0.7	5.05	4.18	2.21	2.86	0.7625	3.575
gene-Fancl	Fancl	E3 ubiquitin-protein ligase Fancl, transcript variant X1	0.389	-1.36146	0.00033393	0.0041034	yes	down	1.2	0.78	0.66	1.02	4.22	4.81	3.81	3.82	0.915	4.165
gene-Fas1	Fas1	fasciclin 1, transcript variant X1	2.845	1.5082	0.0045286	0.0306129	yes	up	0.1	0.16	0.18	0.3	0.13	0.19	0.08	0.09	0.185	0.1225
gene-Fas3	Fas3	fasciclin 3, transcript variant X1	0.111	-3.1661	2.11428e-06	6.6005e-05	yes	down	3.66	1.97	1.27	2.67	44.49	65.59	3.23	55.84	2.3925	42.2875
gene-Fdx1	Fdx1	Ferredoxin 1, transcript variant X3	0.404	-1.30612	0.000614763	0.00667622	yes	down	0.37	0.6	0.29	0.27	2.1	1.75	0.85	2.16	0.3825	1.715
gene-Fen1	Fen1	flap endonuclease 1	0.371	-1.43236	0.000507635	0.00575894	yes	down	0.83	1.64	0.53	1.26	6.65	3.03	4.63	5.11	1.065	4.855
gene-Fhos	Fhos	Formin homology 2 domain containing, transcript variant X2	2.339	1.22606	7.91727e-05	0.00132364	yes	up	3.08	3.69	2.42	3.89	3.36	3.21	2.21	1.43	3.27	2.5525
gene-Fib	Fib	rRNA 2'-O-methyltransferase fibrillarin	0.358	-1.48269	2.15747e-05	0.000457432	yes	down	12.39	17.88	13.12	12.43	117.35	48.14	59.33	55.8	13.955	70.155
gene-Flo2	Flo2	flotillin-2, transcript variant X1	4.272	2.09486	5.48792e-05	0.000972517	yes	up	0.93	0.73	0.57	0.96	0.33	0.37	0.13	0.67	0.7975	0.375
gene-Fntb	Fntb	Farnesyl transferase beta subunit	0.449	-1.15482	1.29807e-05	0.000304303	yes	down	0.93	1.54	0.94	1.22	5.99	5.22	2.62	4.95	1.1575	4.695
gene-Fpps	Fpps	Farnesyl pyrophosphate synthase	2.511	1.32849	0.000100962	0.00161158	yes	up	10.05	15.32	14.47	13.54	7.09	9.97	10.67	9.43	13.345	9.29
gene-Gel	Gel	Gelsolin, transcript variant X1	2.522	1.33451	2.2274e-06	6.90416e-05	yes	up	21.74	18.46	17.05	24.76	15.22	17.2	14.18	11.12	20.5025	14.43
gene-Gk1	Gk1	Glycerol kinase 1, transcript variant X2	3.794	1.92386	0.00112366	0.0105445	yes	up	3.25	7.24	5.98	5.7	3.19	1.35	4.36	1.13	5.5425	2.5075
gene-Glo1	Glo1	Glyoxalase 1, transcript variant X2	3.729	1.89896	0.00220107	0.0176669	yes	up	3.57	6.82	6.1	9.91	2.65	1.47	5.65	1.39	6.6	2.79
gene-Gnpnat	Gnpnat	glucosamine 6-phosphate N-acetyltransferase, transcript variant X1	0.091	-3.45063	7.843e-05	0.00131642	yes	down	1.67	10.79	4.43	3.91	24.71	216.17	7.9	264.52	5.2	128.325
gene-Got2	Got2	glutamate oxaloacetate transaminase 2	2.342	1.22769	0.000972175	0.00944377	yes	up	67.25	72.53	101.24	107.09	103.2	61.48	61.32	44.54	87.0275	67.635
gene-Grx5	Grx5	Glutaredoxin 5	0.415	-1.26842	5.30514e-05	0.00094806	yes	down	1.67	3.14	2.11	3.17	10.85	13.43	5.49	14.6	2.5225	11.0925
gene-Gyf	Gyf	GIGYF family protein Gyf	0.42	-1.25223	0.0035563	0.0255134	yes	down	2.42	3.43	2.29	2.54	7.53	16.73	4.08	19.08	2.67	11.855
gene-Gyg	Gyg	Glycogenin, transcript variant X2	2.217	1.14837	0.000694292	0.00734528	yes	up	14.41	14.82	17.29	16.51	12.72	12.47	14.69	10.01	15.7575	12.4725
gene-HPS4	HPS4	Hermansky-Pudlak syndrome 4 protein, transcript variant X1	0.095	-3.38929	0.000237852	0.00313176	yes	down	1.88	1.7	1.28	1.54	2.97	67.12	1.6	39.34	1.6	27.7575
gene-Hel89B	Hel89B	histone acetyltransferase 1, transcript variant X1	0.333	-1.5848	0.00225708	0.0179689	yes	down	0.29	0.68	0.47	0.64	1.54	5.25	0.88	4.04	0.52	2.9275
gene-Hip14	Hip14	palmitoyltransferase Hip14	0.249	-2.00422	0.000142478	0.0021124	yes	down	0.06	0.17	0.08	0.05	0.85	0.5	0.47	0.72	0.09	0.635
gene-Hlc	Hlc	putative ATP-dependent RNA helicase DDX56, transcript variant X1	0.201	-2.31393	1.12354e-07	5.80315e-06	yes	down	0.94	3.78	1.8	1.5	27.14	11.97	11.59	16.7	2.005	16.85
gene-Hph	Hph	HIF prolyl hydroxylase, transcript variant X1	0.213	-2.23091	4.74757e-07	1.92231e-05	yes	down	8.7	14.43	6.9	12.71	35.79	142.13	56.35	116.9	10.685	87.7925
gene-Hr3	Hr3	Hormone receptor 3, transcript variant X1	9.019	3.17289	6.79132e-07	2.58355e-05	yes	up	0.39	0.34	0.31	0.66	0.08	0.08	0.13	0.03	0.425	0.08
gene-Hr4	Hr4	Hormone receptor 4, transcript variant X1	0.024	-5.37897	8.84115e-10	8.69224e-08	yes	down	0.04	0.55	0.3	0.13	9.3	31.56	1.37	38.61	0.255	20.21
gene-Hsc70-5	Hsc70-5	Heat shock protein 70 cognate 5	0.253	-1.9809	2.47815e-05	0.000509505	yes	down	9.9	21.4	10.77	11.72	208.92	58.56	57.96	59.52	13.4475	96.24
gene-Hsp60A	Hsp60A	Heat shock protein 60A	0.26	-1.94089	0.0036519	0.0259224	yes	down	13.86	30.2	22.52	22.08	426.91	52.19	100.25	46.28	22.165	156.407
gene-IKKepsilon	IKKepsilon	I-kappaB kinase epsilon, transcript variant X2	0.485	-1.04435	0.00824776	0.0471494	yes	down	8.62	14.29	7.59	15.77	40.36	63.02	14.76	59.89	11.5675	44.5075
gene-Idh	Idh	isocitrate dehydrogenase [NADP] cytoplasmic	3.499	1.80697	0.00410978	0.0284262	yes	up	199.15	189.16	173.74	139.57	95.81	34.34	159.12	32.49	175.405	80.44
gene-IleRS	IleRS	Isoleucyl-tRNA synthetase, transcript variant X1	0.49	-1.02886	0.00529083	0.0342511	yes	down	2.46	6.26	2.92	3.95	20.76	11.37	12.97	9.53	3.8975	13.6575
gene-Ing5	Ing5	inhibitor of growth protein 5, transcript variant X1	2.279	1.18817	0.00803288	0.0464049	yes	up	6.39	3.75	3.08	2.38	3.03	3.1	3.31	3.09	3.9	3.1325
gene-Ktl	Ktl	BTB/POZ domain-containing protein Ktl	0.121	-3.04445	0.00378088	0.0266592	yes	down	0.03	0.04	0.06	0	0.28	1.16	0.29	0.25	0.0325	0.495
gene-LOC136824996	LOC136824996	uncharacterized protein	0.29	-1.78766	0.00196772	0.0161664	yes	down	7.16	42.74	25.06	27.38	295.41	68.41	144.44	98.8	25.585	151.765
gene-LOC136825025	LOC136825025	uncharacterized lncRNA	12.799	3.67799	0.000320587	0.00396629	yes	up	36.64	84.46	12.66	18.78	2.32	0.38	12.19	0.8	38.135	3.9225
gene-LOC136825027	LOC136825027	uncharacterized lncRNA	23.041	4.52615	1.28758e-10	1.54339e-08	yes	up	9.61	26.94	11.94	22.72	0	2.29	1.56	1.29	17.8025	1.285
gene-LOC136825048	LOC136825048	pentraxin fusion protein-like, transcript variant X1	8.448	3.07858	0.00052647	0.00593026	yes	up	1.75	1.19	0.41	4.93	0.92	0.14	0.04	0.81	2.07	0.4775
gene-LOC136825092	LOC136825092	uncharacterized protein	0.46	-1.12025	0.00100585	0.00968944	yes	down	0.38	0.44	0.28	0.34	1.18	2.35	0.9	1.3	0.36	1.4325
gene-LOC136825134	LOC136825134	uncharacterized lncRNA	22.837	4.51327	1.25672e-06	4.23189e-05	yes	up	6238.49	1270.02	17884	9068.52	1186.05	1858.61	211.17	68.11	8615.26	830.985
gene-LOC136825247	LOC136825247	probable 18S rRNA (guanine-N(7))-methyltransferase	0.314	-1.67169	3.13089e-05	0.000620627	yes	down	1.4	3.32	2.14	3	23.94	9.82	10.56	11.44	2.465	13.94
gene-LOC136825249	LOC136825249	aquaporin AQPAe.a-like, transcript variant X2	0.186	-2.42337	0.000131527	0.00198243	yes	down	9.38	12.53	9.36	7.32	132.4	134.35	8.32	133.37	9.6475	102.11
gene-LOC136825256	LOC136825256	-	2.06	1.04297	0.00631836	0.0392381	yes	up	1012.65	1040.1	1122.81	877.85	641.5	1064.26	1076.35	653.17	1013.35	858.82
gene-LOC136825260	LOC136825260	chitinase-3-like protein 1	3.86	1.94845	1.04541e-05	0.000251572	yes	up	240.96	203.19	280.83	283.71	79.65	150.02	141.85	78.31	252.173	112.457
gene-LOC136825261	LOC136825261	chitinase-3-like protein 1	2.791	1.48056	3.47699e-05	0.000672435	yes	up	436.56	426.52	512.11	403.2	354.88	193.22	304.77	275.23	444.598	282.025
gene-LOC136825271	LOC136825271	ras-related protein Rab-33B-like, transcript variant X1	0.326	-1.61728	1.64968e-07	8.09299e-06	yes	down	0.39	0.48	0.36	0.73	2.61	3.48	1.35	3.03	0.49	2.6175
gene-LOC136825275	LOC136825275	uncharacterized protein, transcript variant X1	0.21	-2.24931	8.26165e-06	0.000207377	yes	down	0.6	1.6	0.45	0.59	9.82	7.68	1.86	8.64	0.81	7
gene-LOC136825287	LOC136825287	docking protein 1-like	3.324	1.73297	0.000133542	0.00200093	yes	up	2.57	1.28	1.16	3.85	1.22	1.35	1.02	1.17	2.215	1.19
gene-LOC136825312	LOC136825312	uncharacterized protein, transcript variant X1	2.548	1.34938	0.00164356	0.0140817	yes	up	0.47	0.57	0.29	1.05	0.67	0.54	0.25	0.43	0.595	0.4725
gene-LOC136825313	LOC136825313	bcl-2-related ovarian killer protein-like, transcript variant X2	4.152	2.05397	2.35409e-05	0.000492769	yes	up	1.2	0.81	0.46	1.05	0.21	0.47	0.32	0.49	0.88	0.3725
gene-LOC136825339	LOC136825339	facilitated trehalose transporter Tret1-like	0.218	-2.19482	2.09169e-05	0.000447424	yes	down	2.19	2.99	2.99	3.56	19.91	32.44	5.45	44.96	2.9325	25.69
gene-LOC136825390	LOC136825390	-	0.022	-5.51541	0.000131479	0.00198243	yes	down	0	0	0	0.08	0.63	7.33	0.46	0.23	0.02	2.1625
gene-LOC136825395	LOC136825395	probable peptidoglycan muropeptide transporter SLC46	0.295	-1.76221	0.00196697	0.0161664	yes	down	3.1	3.67	3.11	5.48	14.73	39.45	4.5	41.77	3.84	25.1125
gene-LOC136825397	LOC136825397	tetratricopeptide repeat protein 36 homolog, transcript variant X1	0.152	-2.7164	4.99311e-05	0.000905028	yes	down	0.91	0.77	0.97	0.51	18.87	2.54	4.77	13.25	0.79	9.8575
gene-LOC136825405	LOC136825405	uncharacterized protein, transcript variant X1	0.106	-3.23795	0.000472224	0.00543486	yes	down	5.6	5.16	7.86	4.23	8.45	96.95	3.89	72.21	5.7125	45.375
gene-LOC136825407	LOC136825407	uncharacterized protein	0.013	-6.29686	0.000457431	0.00530505	yes	down	0	0	0	0	0.35	2.22	0	3.29	0	1.465
gene-LOC136825420	LOC136825420	monocarboxylate transporter 13-like, transcript variant X2	2.5	1.32215	0.000810459	0.00827027	yes	up	2	4.18	4.11	6.03	3.46	2.35	2.15	3.74	4.08	2.925
gene-LOC136825421	LOC136825421	treslin-like	0.458	-1.12648	0.00530336	0.0342924	yes	down	0.11	0.17	0.12	0.22	0.51	0.94	0.47	0.48	0.155	0.6
gene-LOC136825438	LOC136825438	uncharacterized protein, transcript variant X1	0.484	-1.04833	0.00409957	0.0283865	yes	down	2.5	2.99	1.91	2.75	11.82	13.87	3.96	14.27	2.5375	10.98
gene-LOC136825441	LOC136825441	sodium/mannose cotransporter SLC5A10-like, transcript variant X2	0.116	-3.10882	1.07645e-06	3.74723e-05	yes	down	1.44	3.62	1.69	1.06	15.78	52.9	5.27	61.4	1.9525	33.8375
gene-LOC136825447	LOC136825447	solute carrier family 2, facilitated glucose transporter member 4-like	5.025	2.32924	0.00835039	0.0475998	yes	up	0.81	0.46	2.34	1.33	0.1	0.27	1	0.23	1.235	0.4
gene-LOC136825460	LOC136825460	protein O-linked-mannose beta-1,2-N-acetylglucosaminyltransferase 1-like	0.169	-2.56253	2.49703e-09	2.14373e-07	yes	down	1.94	4.08	2.06	1.56	42.13	14.34	15.67	28.82	2.41	25.24
gene-LOC136825461	LOC136825461	venom protease-like, transcript variant X1	54.879	5.77819	1.11566e-08	8.19398e-07	yes	up	6.06	1.08	1.04	0.31	0.09	0	0.07	0.13	2.1225	0.0725
gene-LOC136825469	LOC136825469	venom protease-like	55.312	5.78953	3.37702e-05	0.000660129	yes	up	2.18	0.46	0.36	0.11	0.06	0	0	0.06	0.7775	0.03
gene-LOC136825481	LOC136825481	uncharacterized lncRNA	2.758	1.46338	0.000964978	0.00940535	yes	up	24.78	9.4	12.06	27.11	11.74	18.56	5.65	11.15	18.3375	11.775
gene-LOC136825484	LOC136825484	uncharacterized protein, transcript variant X3	5.323	2.41215	0.00173119	0.0146839	yes	up	1.03	0.28	0.21	0.42	0.11	0.36	0.15	0.1	0.485	0.18
gene-LOC136825492	LOC136825492	serine-rich adhesin for platelets-like, transcript variant X1	0.35	-1.51607	1.63687e-06	5.26532e-05	yes	down	0.38	0.65	0.26	0.47	3.27	2.65	1.16	2.07	0.44	2.2875
gene-LOC136825501	LOC136825501	uncharacterized protein	23.288	4.54155	4.01009e-19	3.27699e-16	yes	up	51.78	21.79	20.93	27.31	5.72	1.08	1.22	1.79	30.4525	2.4525
gene-LOC136825503	LOC136825503	uncharacterized protein, transcript variant X1	0.176	-2.50965	2.91718e-09	2.47105e-07	yes	down	1.75	2.73	1.11	2.06	23.76	19.01	6.23	30.81	1.9125	19.9525
gene-LOC136825504	LOC136825504	macrophage mannose receptor 1-like	2.193	1.13279	0.00594029	0.0376258	yes	up	250.19	173.4	133.75	115.55	193.51	90.42	137.96	120.52	168.222	135.602
gene-LOC136825518	LOC136825518	T-complex protein 1 subunit gamma-like	0.249	-2.00372	0.00804265	0.0464049	yes	down	0.03	0.05	0.05	0.08	0.22	0.36	0.06	0.86	0.0525	0.375
gene-LOC136825523	LOC136825523	uncharacterized protein	0.147	-2.76835	0.000202614	0.00279523	yes	down	30.31	52.03	8.55	95.06	1298.78	390.81	81.33	559.36	46.4875	582.57
gene-LOC136825532	LOC136825532	beta-galactosidase-like	3.206	1.6808	0.000319967	0.00396248	yes	up	92.51	85.94	107.28	124.44	52.55	59.32	78.78	25.14	102.543	53.9475
gene-LOC136825571	LOC136825571	formin-2-like	0.005	-7.57114	0.0021806	0.0175693	yes	down	0	0	0	0.02	0.13	7.63	0	3.23	0.005	2.7475
gene-LOC136825625	LOC136825625	sodium-dependent phosphate transport protein 2B-like	15.86	3.98736	3.36515e-06	9.60844e-05	yes	up	1.21	0.57	0.3	0.15	0.1	0.02	0.02	0.13	0.5575	0.0675
gene-LOC136825638	LOC136825638	46 kDa FK506-binding nuclear protein-like, transcript variant X1	0.449	-1.15495	0.000499005	0.00568132	yes	down	2.06	4.15	2.57	2.31	13.81	8.99	10.65	8.43	2.7725	10.47
gene-LOC136825644	LOC136825644	fatty acid-binding protein-like	4.648	2.21654	0.00218925	0.0175944	yes	up	2626.26	2316.75	2624.13	3517.04	612.69	354.03	2270	359.57	2771.05	899.072
gene-LOC136825670	LOC136825670	nucleolar pre-ribosomal-associated protein 1	0.349	-1.51784	7.36746e-06	0.000190266	yes	down	0.73	1.02	0.7	0.73	6.11	3.71	3.68	2.63	0.795	4.0325
gene-LOC136825682	LOC136825682	putative N-acetylated-alpha-linked acidic dipeptidase, transcript variant X2	3.925	1.97271	2.25759e-06	6.97931e-05	yes	up	36.51	38.01	27.58	33.25	14.17	7.84	19.07	16.89	33.8375	14.4925
gene-LOC136825688	LOC136825688	uncharacterized protein, transcript variant X1	8.009	3.00166	1.38635e-08	9.89603e-07	yes	up	111.85	41.41	35.82	70.91	14.03	9.43	19.01	15.1	64.9975	14.3925
gene-LOC136825692	LOC136825692	transient receptor potential channel pyrexia-like, transcript variant X1	0.196	-2.34925	0.00795328	0.0461014	yes	down	0.02	0	0.03	0.09	0.43	0.14	0.32	0.29	0.035	0.295
gene-LOC136825698	LOC136825698	uncharacterized protein	22.594	4.49786	0.00480535	0.0318668	yes	up	0.02	0.03	0.1	0.27	0.03	0	0	0	0.105	0.0075
gene-LOC136825699	LOC136825699	uncharacterized protein	18.603	4.21743	8.62723e-06	0.000215783	yes	up	4.44	1.98	0.91	3.45	0.05	0.17	0	0.86	2.695	0.27
gene-LOC136825703	LOC136825703	ribosomal L1 domain-containing protein 1-like, transcript variant X2	0.44	-1.18534	0.000103911	0.00165244	yes	down	15.79	12.85	22.23	15.38	72.66	64.05	34.55	71.86	16.5625	60.78
gene-LOC136825733	LOC136825733	uncharacterized protein	34.789	5.12056	8.78175e-07	3.19203e-05	yes	up	5.97	5.14	1.09	25.62	0.7	1.29	0	0.1	9.455	0.5225
gene-LOC136825748	LOC136825748	proteoglycan 4-like	0.244	-2.03464	0.00183375	0.0153175	yes	down	8.38	6.12	3.71	5.46	13.67	101.8	9.97	62.25	5.9175	46.9225
gene-LOC136825766	LOC136825766	tyrosine-protein kinase transmembrane receptor Ror-like, transcript variant X1	2.05	1.03564	0.00225432	0.0179689	yes	up	0.88	1.13	0.6	0.79	0.88	1.07	0.44	0.56	0.85	0.7375
gene-LOC136825794	LOC136825794	dipeptidase 1-like	3.424	1.77563	4.34476e-08	2.60657e-06	yes	up	162.3	125.63	131.52	218.28	59.4	88.92	74.35	97.89	159.433	80.14
gene-LOC136825795	LOC136825795	cubilin-like, transcript variant X1	2.011	1.00756	0.000295289	0.00372586	yes	up	10.97	9.79	9.12	13.05	6.66	9.62	9.15	11.18	10.7325	9.1525
gene-LOC136825801	LOC136825801	uncharacterized protein, transcript variant X1	2.305	1.20506	8.49529e-05	0.00140183	yes	up	48.97	32.14	25.53	42.17	35.48	39.67	20.79	23.33	37.2025	29.8175
gene-LOC136825810	LOC136825810	aminomethyltransferase, mitochondrial	2.896	1.53382	0.000124886	0.00190036	yes	up	13.79	22.04	24.71	26.92	15.31	8.55	15.2	13.22	21.865	13.07
gene-LOC136825965	LOC136825965	C-type lectin domain family 17, member A-like	0.179	-2.48279	0.00538023	0.0347188	yes	down	10.89	7	47.47	10.5	705.02	409.5	206.13	5.12	18.965	331.442
gene-LOC136826003	LOC136826003	zinc finger protein 665-like	0.487	-1.03924	0.00181899	0.0152154	yes	down	0.62	0.64	0.62	0.83	3.56	3.05	1.57	2.09	0.6775	2.5675
gene-LOC136826036	LOC136826036	uncharacterized lncRNA	3.375	1.75503	0.000118458	0.00182661	yes	up	99.44	81.94	117.73	152.55	57.41	89.14	66.63	25.95	112.915	59.7825
gene-LOC136826057	LOC136826057	uncharacterized protein	25.979	4.69926	4.03193e-14	1.16431e-11	yes	up	1.45	0.5	2.95	2.14	0.12	0.68	0.03	0.04	1.76	0.2175
gene-LOC136826077	LOC136826077	uncharacterized protein, transcript variant X2	0.322	-1.63293	0.00457657	0.0308148	yes	down	1.21	0.91	0.65	0.35	4.33	7.98	1.17	4.58	0.78	4.515
gene-LOC136826080	LOC136826080	E3 ubiquitin-protein ligase goliath-like, transcript variant X1	0.186	-2.4237	0.00493396	0.0324824	yes	down	7.89	10.64	5.89	9.23	5.56	203.05	9.41	123.07	8.4125	85.2725
gene-LOC136826105	LOC136826105	uncharacterized protein, transcript variant X1	0.356	-1.49094	0.00626016	0.0390126	yes	down	0.42	0.24	0.16	0.32	2.65	1.77	0.7	0.97	0.285	1.5225
gene-LOC136826121	LOC136826121	adhesion G protein-coupled receptor E3-like, transcript variant X1	12.535	3.6479	2.90986e-06	8.57834e-05	yes	up	4.45	2.07	1.09	1.23	0.88	0.07	0.25	0.22	2.21	0.355
gene-LOC136826182	LOC136826182	coiled-coil domain-containing protein 93-like, transcript variant X1	2.665	1.4142	0.000213759	0.00289864	yes	up	5.76	5	3.23	3.74	4.52	2.05	2.77	2.02	4.4325	2.84
gene-LOC136826186	LOC136826186	phospholipid-transporting ATPase VD, transcript variant X1	0.216	-2.21152	0.00318514	0.0233798	yes	down	3.6	2.38	1.15	1.36	6.09	24.8	2.25	41.91	2.1225	18.7625
gene-LOC136826196	LOC136826196	L-threonine 3-dehydrogenase-like, transcript variant X2	8.015	3.00274	2.47456e-05	0.000509505	yes	up	23.32	2.63	3.52	8.06	2.16	1.57	2.51	2.15	9.3825	2.0975
gene-LOC136826201	LOC136826201	uncharacterized protein	2.576	1.36504	0.00782858	0.0456284	yes	up	4.52	3.84	3.68	4.72	4.44	1.16	3.75	1.76	4.19	2.7775
gene-LOC136826203	LOC136826203	arylsulfatase B-like	6.06	2.59943	0.000373423	0.00448885	yes	up	11.47	3.81	11.16	8.55	2.48	1.31	5.07	0.68	8.7475	2.385
gene-LOC136826210	LOC136826210	uncharacterized lncRNA	0.1	-3.32304	2.86647e-06	8.47008e-05	yes	down	26.83	12.81	10.4	8.56	669.03	93.8	242.52	74.42	14.65	269.942
gene-LOC136826211	LOC136826211	uncharacterized lncRNA	19.187	4.26204	1.03873e-05	0.000250842	yes	up	12.97	4.23	9.48	7.27	0	1.7	0	1.96	8.4875	0.915
gene-LOC136826214	LOC136826214	kappa-type opioid receptor-like, transcript variant X1	10.761	3.4277	3.93514e-07	1.64473e-05	yes	up	0.26	0.65	0.73	0.52	0.07	0.22	0.03	0.08	0.54	0.1
gene-LOC136826243	LOC136826243	putative inorganic phosphate cotransporter	0.493	-1.02102	0.00148076	0.0129755	yes	down	0.38	0.98	0.74	1	3.07	2.95	2.26	2.85	0.775	2.7825
gene-LOC136826250	LOC136826250	uridine diphosphate glucose pyrophosphatase NUDT22-like	2.489	1.31583	0.00773011	0.0452227	yes	up	0.74	1.49	2.49	2.16	0.9	1.25	1.54	1.3	1.72	1.2475
gene-LOC136826260	LOC136826260	uncharacterized protein	5.111	2.35368	1.03925e-08	7.72204e-07	yes	up	1.83	1.55	1.78	2.12	0.9	0.48	0.73	0.4	1.82	0.6275
gene-LOC136826264	LOC136826264	synaptotagmin-7-like	20.21	4.33702	5.81197e-08	3.38747e-06	yes	up	1.17	0.35	0.7	1.26	0.19	0.03	0	0.11	0.87	0.0825
gene-LOC136826271	LOC136826271	uncharacterized lncRNA	0.38	-1.39557	0.00121246	0.0111553	yes	down	118.04	76.45	87.67	77.38	322.76	785.87	174.51	554.02	89.885	459.29
gene-LOC136826277	LOC136826277	progranulin-like, transcript variant X4	2.156	1.10856	0.00683747	0.0413503	yes	up	5.32	10	5.95	18.14	7.74	11.19	6.8	6.85	9.8525	8.145
gene-LOC136826445	LOC136826445	uncharacterized protein	22.222	4.47395	0.000232403	0.00307518	yes	up	2.81	1.78	0.13	1.05	0.16	0.17	0.13	0	1.4425	0.115
gene-LOC136826560	LOC136826560	uncharacterized protein	18.388	4.20072	1.01907e-12	2.08843e-10	yes	up	8.6	2.34	2.44	3.72	0.47	0.54	0.19	0.58	4.275	0.445
gene-LOC136826564	LOC136826564	upstream stimulatory factor 1-like, transcript variant X1	0.449	-1.15371	0.000190798	0.00266992	yes	down	3.33	4.26	2.5	4.24	19.47	19.27	6.25	14.31	3.5825	14.825
gene-LOC136826569	LOC136826569	peroxisomal ATPase PEX1-like	0.476	-1.0705	0.000271329	0.00349645	yes	down	4.19	8.38	3.82	5.87	30.52	20.02	12.18	20.23	5.565	20.7375
gene-LOC136826573	LOC136826573	patched domain-containing protein 3-like, transcript variant X1	0.02	-5.63885	1.27503e-13	3.24011e-11	yes	down	1.2	1.51	1.7	1.75	213.1	153.81	4.7	205.65	1.54	144.315
gene-LOC136826583	LOC136826583	alpha-2-macroglobulin-like	71.307	6.15598	1.68362e-14	4.9749e-12	yes	up	222.72	35.97	14.81	47.91	4.19	0.83	1.71	1.64	80.3525	2.0925
gene-LOC136826604	LOC136826604	WD repeat-containing protein 3	0.251	-1.99684	1.88838e-05	0.000411557	yes	down	1.14	1.45	0.65	0.95	13.79	3.37	5.82	6.59	1.0475	7.3925
gene-LOC136826611	LOC136826611	uncharacterized protein	79.617	6.31501	0.000170766	0.00244617	yes	up	0.85	0.47	0	1.16	0	0	0	0	0.62	0
gene-LOC136826625	LOC136826625	BTB/POZ domain-containing protein 6-like, transcript variant X1	3.148	1.65433	0.000465081	0.00537211	yes	up	1.5	0.82	0.52	1.7	0.45	0.99	0.44	0.72	1.135	0.65
gene-LOC136826626	LOC136826626	BTB/POZ domain-containing protein 6-like, transcript variant X1	0.176	-2.50851	0.00392943	0.0274326	yes	down	0.16	0.37	0.07	0.42	0.6	6.15	0.27	3.23	0.255	2.5625
gene-LOC136826667	LOC136826667	solute carrier family 53 member 1-like, transcript variant X1	0.049	-4.34565	7.89033e-10	7.98003e-08	yes	down	2.18	4.15	2.54	2.75	58.03	209.68	7.81	180.53	2.905	114.013
gene-LOC136826698	LOC136826698	uncharacterized protein C3orf38 homolog, transcript variant X5	2.66	1.41119	0.000193839	0.00269882	yes	up	2.35	1.71	0.81	2.37	1.06	1.32	0.91	1.5	1.81	1.1975
gene-LOC136826716	LOC136826716	ankyrin repeat domain-containing protein 29-like, transcript variant X3	24.723	4.62777	1.35406e-06	4.50384e-05	yes	up	0.41	0.43	0.74	1.42	0.1	0	0.12	0	0.75	0.055
gene-LOC136826719	LOC136826719	N-sulphoglucosamine sulphohydrolase-like, transcript variant X4	3.347	1.74285	0.00294459	0.0220398	yes	up	22	16.35	12.92	21.33	18.44	2.95	11.24	4.92	18.15	9.3875
gene-LOC136826720	LOC136826720	N-sulphoglucosamine sulphohydrolase-like	6.555	2.71264	0.000215527	0.00290401	yes	up	13.34	7.71	6.73	17.24	4.78	0.52	4.81	1.11	11.255	2.805
gene-LOC136826721	LOC136826721	zinc finger FYVE domain-containing protein 21-like, transcript variant X1	2.59	1.37294	0.000528196	0.00594191	yes	up	5.44	3.82	3.57	5.59	1.66	4.52	2.89	3.68	4.605	3.1875
gene-LOC136826725	LOC136826725	uncharacterized lncRNA	5.531	2.4675	4.56879e-05	0.000840101	yes	up	7.67	6	6.31	37	2.18	1.13	1.37	1.53	14.245	1.5525
gene-LOC136826773	LOC136826773	galactosylgalactosylxylosylprotein 3-beta-glucuronosyltransferase P-like, transcript variant X1	3.279	1.71305	0.00303475	0.0224793	yes	up	7.71	2.97	3.78	4.71	3.61	1.26	3.7	1.54	4.7925	2.5275
gene-LOC136826794	LOC136826794	alpha-amylase 1-like, transcript variant X1	14.633	3.8712	4.12655e-19	3.27699e-16	yes	up	536.27	201.94	519.94	482.75	79.74	47.52	44.34	58.08	435.225	57.42
gene-LOC136826795	LOC136826795	alpha-amylase 1-like	7.872	2.97665	1.66866e-08	1.14605e-06	yes	up	6030.59	4293.09	5409.08	4476.95	818.16	483.39	1650.55	1360.62	5052.43	1078.18
gene-LOC136826797	LOC136826797	ecdysone-induced protein 78C-like, transcript variant X1	2.81	1.49061	0.000376162	0.00451462	yes	up	1.26	1.29	1.56	1.35	0.67	0.59	1.07	1.04	1.365	0.8425
gene-LOC136826811	LOC136826811	tyrosine-protein kinase Src42A-like, transcript variant X2	2.418	1.27407	0.0080531	0.0464049	yes	up	22.87	12.26	11.16	11.79	16.86	7.61	12.25	6.11	14.52	10.7075
gene-LOC136826820	LOC136826820	techylectin-5A-like, transcript variant X1	20.563	4.36201	4.97214e-05	0.000903806	yes	up	19.19	0.29	26.07	30.32	0.29	5.73	0.87	0.64	18.9675	1.8825
gene-LOC136826821	LOC136826821	uncharacterized protein	4.298	2.1037	0.00512631	0.0334368	yes	up	2.74	1.69	0.53	2.71	2.4	0.34	0.29	0.34	1.9175	0.8425
gene-LOC136826825	LOC136826825	techylectin-5A-like, transcript variant X2	8.101	3.01808	3.43863e-06	9.79624e-05	yes	up	12.47	3.34	5.25	10.92	5.09	0.59	2.26	1.13	7.995	2.2675
gene-LOC136826826	LOC136826826	tyrosine-protein kinase Src42A-like	4.144	2.05116	0.000208824	0.00284081	yes	up	2.81	0.82	1.12	3.66	0.7	1.25	0.69	1.06	2.1025	0.925
gene-LOC136826860	LOC136826860	uncharacterized protein	0.025	-5.31797	0.000954457	0.00933815	yes	down	0	0	0	0	0.89	0.2	0.24	3.06	0	1.0975
gene-LOC136826880	LOC136826880	glutathione S-transferase theta-1-like	2.93	1.5508	0.00551688	0.0355104	yes	up	5.2	11.24	14.84	15.34	11.66	3.33	2.99	11.95	11.655	7.4825
gene-LOC136826919	LOC136826919	gamma-glutamyl hydrolase-like, transcript variant X1	5.475	2.45289	0.000971071	0.00944026	yes	up	5.75	3.64	1.56	13.16	2.42	4.52	0.32	1.31	6.0275	2.1425
gene-LOC136826920	LOC136826920	EF-hand domain-containing protein D2 homolog	13.531	3.75817	1.29757e-18	9.15941e-16	yes	up	40.91	25.95	16.34	45.96	7.22	3.36	3.45	3.31	32.29	4.335
gene-LOC136826934	LOC136826934	uncharacterized protein, transcript variant X1	11.43	3.51475	0.00178246	0.0150159	yes	up	0.58	0.14	0.13	0.06	0.06	0.03	0.05	0	0.2275	0.035
gene-LOC136826964	LOC136826964	uncharacterized protein, transcript variant X1	0.216	-2.21421	7.64361e-07	2.84534e-05	yes	down	2.54	2.83	1.14	1.58	31.89	9.88	12.37	11.42	2.0225	16.39
gene-LOC136826975	LOC136826975	lysosomal proton-coupled steroid conjugate and bile acid symporter SLC46A3-like	3.899	1.96321	1.35816e-06	4.5057e-05	yes	up	0.37	0.38	0.41	0.61	0.23	0.28	0.13	0.19	0.4425	0.2075
gene-LOC136826981	LOC136826981	cysteine sulfinic acid decarboxylase-like, transcript variant X1	0.257	-1.95795	0.000888479	0.00885413	yes	down	0.36	1.61	2.11	0.91	10.58	15.67	3.26	8.45	1.2475	9.49
gene-LOC136827009	LOC136827009	putative nuclease HARBI1, transcript variant X5	3.002	1.58605	0.000189644	0.00265669	yes	up	0.78	0.95	0.48	0.94	0.54	0.5	0.33	0.35	0.7875	0.43
gene-LOC136827011	LOC136827011	nuclear hormone receptor FTZ-F1-like	0.072	-3.80101	2.27845e-05	0.000479305	yes	down	1.81	1.87	1.85	2.23	5.33	106.03	3.32	31.78	1.94	36.615
gene-LOC136827022	LOC136827022	mpv17-like protein 2	0.409	-1.29003	0.00146716	0.012883	yes	down	0.98	1.79	0.66	1.13	8.9	4.12	2.97	3.99	1.14	4.995
gene-LOC136827210	LOC136827210	protein-L-isoaspartate O-methyltransferase domain-containing protein 1-like, transcript variant X2	2.212	1.14535	5.05251e-06	0.000138955	yes	up	29.75	35.37	21.1	31.47	18.81	26.32	20.79	27.34	29.4225	23.315
gene-LOC136827604	LOC136827604	uncharacterized protein	50.648	5.66243	0.00116786	0.010871	yes	up	0	0.31	0.21	0.52	0	0	0	0	0.26	0
gene-LOC136827641	LOC136827641	uncharacterized protein, transcript variant X2	5.189	2.37549	9.82219e-05	0.00157365	yes	up	33	21.17	21.36	42.31	18.12	2.89	11.91	4.47	29.46	9.3475
gene-LOC136827750	LOC136827750	putative leucine-rich repeat-containing protein DDB_G0290503	14.515	3.85949	1.58227e-13	3.86621e-11	yes	up	6.55	2.42	1.83	4.63	0.54	0.38	0.32	0.72	3.8575	0.49
gene-LOC136827757	LOC136827757	uncharacterized protein	17.671	4.1433	2.31732e-05	0.000485872	yes	up	0.8	0.27	0.14	0.34	0.1	0.08	0	0	0.3875	0.045
gene-LOC136827874	LOC136827874	uncharacterized lncRNA	3.392	1.76233	0.00374598	0.0264572	yes	up	1.22	0.71	0.6	0.47	0.35	0.58	0.07	0.71	0.75	0.4275
gene-LOC136827875	LOC136827875	uncharacterized protein, transcript variant X1	3.138	1.65002	0.00324024	0.0237294	yes	up	5.83	4.88	5.11	9.74	4.23	1.32	5.47	2.56	6.39	3.395
gene-LOC136827882	LOC136827882	uncharacterized protein	30.601	4.93551	1.36214e-12	2.6669e-10	yes	up	24.52	13.37	11.03	17.77	0.53	0.69	0.14	2.75	16.6725	1.0275
gene-LOC136827886	LOC136827886	uncharacterized protein	70.755	6.14476	5.02412e-06	0.000138759	yes	up	0.13	0.04	0.12	0.08	0	0	0	0	0.0925	0
gene-LOC136827889	LOC136827889	metabotropic glutamate receptor 3-like, transcript variant X1	81.057	6.34086	1.53434e-07	7.61538e-06	yes	up	0.39	0.25	0.14	0.39	0.04	0	0	0	0.2925	0.01
gene-LOC136827890	LOC136827890	angiotensin-converting enzyme-like	43.067	5.4285	0.00576461	0.0367791	yes	up	0.06	0.07	0	0.5	0	0	0	0	0.1575	0
gene-LOC136827930	LOC136827930	CD209 antigen-like	12.028	3.58837	1.99383e-09	1.77158e-07	yes	up	16.95	7.85	6.9	23.42	4.33	2.37	0.62	1.04	13.78	2.09
gene-LOC136827933	LOC136827933	uncharacterized protein, transcript variant X1	0.474	-1.07678	0.00554403	0.035667	yes	down	9.87	14.14	5.9	7.51	58.83	27.01	15.93	45.66	9.355	36.8575
gene-LOC136827935	LOC136827935	uncharacterized protein	0.4	-1.32148	0.00158498	0.0136534	yes	down	5.39	6.7	5.2	12.82	31.8	54.59	13.62	40.36	7.5275	35.0925
gene-LOC136827942	LOC136827942	aldehyde dehydrogenase, dimeric NADP-preferring-like, transcript variant X1	0.439	-1.1865	0.00218479	0.0175807	yes	down	28.16	43.45	24.68	32.36	122.95	205.88	43.17	176.87	32.1625	137.218
gene-LOC136827946	LOC136827946	long-chain-fatty-acid--CoA ligase ACSBG2-like, transcript variant X1	14.608	3.86867	2.85117e-16	1.16861e-13	yes	up	37.59	70.93	35.47	76.94	3.43	4.83	8.73	7.44	55.2325	6.1075
gene-LOC136827969	LOC136827969	DNA-binding protein D-ETS-4-like	3.278	1.71297	0.00136703	0.0122234	yes	up	12.39	3.96	4	5.03	2.13	6.93	2.26	3.48	6.345	3.7
gene-LOC136827981	LOC136827981	amidophosphoribosyltransferase-like	7.313	2.87055	9.16641e-07	3.29939e-05	yes	up	0.98	0.85	0.4	1.32	0.42	0.1	0.19	0.15	0.8875	0.215
gene-LOC136828009	LOC136828009	transmembrane protein 170B	0.427	-1.22674	0.000863868	0.00868379	yes	down	1.53	2.2	1.36	1.42	12.59	7.48	2.96	5.37	1.6275	7.1
gene-LOC136828011	LOC136828011	protein sax-3-like	2.614	1.38602	0.00208235	0.0169063	yes	up	44.22	42.13	50.75	50.65	46.69	28.78	38.14	13.83	46.9375	31.86
gene-LOC136828017	LOC136828017	G2/mitotic-specific cyclin-B3-like, transcript variant X2	0.395	-1.3389	0.000198602	0.00275484	yes	down	0.47	0.75	0.5	0.38	3.25	2.9	1.66	1.72	0.525	2.3825
gene-LOC136828031	LOC136828031	cholesterol transporter ABCA5-like, transcript variant X1	0.34	-1.55551	0.000174469	0.00247964	yes	down	8.61	13.45	5.94	7.34	70.46	56.79	13.38	53.71	8.835	48.585
gene-LOC136828034	LOC136828034	uncharacterized protein, transcript variant X1	29.535	4.88438	0.000277446	0.00354651	yes	up	0.2	0.14	0.09	0.07	0	0	0	0.03	0.125	0.0075
gene-LOC136828035	LOC136828035	uncharacterized protein, transcript variant X1	19.894	4.31424	1.0205e-09	9.74926e-08	yes	up	0.75	1.15	1.02	0.43	0.18	0	0.04	0.09	0.8375	0.0775
gene-LOC136828061	LOC136828061	putative E3 ubiquitin-protein ligase UBR7	0.498	-1.00575	7.2015e-05	0.00122742	yes	down	5.57	7.29	3.72	5.26	24.02	21.69	10.94	23.06	5.46	19.9275
gene-LOC136828078	LOC136828078	uncharacterized lncRNA	10.51	3.3937	1.12757e-10	1.36447e-08	yes	up	17.25	8.51	16.72	17.02	3.88	3.83	0.58	3.02	14.875	2.8275
gene-LOC136828103	LOC136828103	-	0.098	-3.35212	0.0014064	0.0124614	yes	down	0.03	0.06	0.02	0.02	0.11	1.3	0.06	0.81	0.0325	0.57
gene-LOC136828129	LOC136828129	lysosomal acid glucosylceramidase-like	5.667	2.5025	0.00271231	0.0206363	yes	up	444.72	399.83	630.65	431.13	65.97	8.32	174.09	337.02	476.582	146.35
gene-LOC136828130	LOC136828130	lysosomal acid glucosylceramidase-like	28.507	4.83327	2.60954e-11	3.76782e-09	yes	up	130.34	56.42	135.28	106.18	11.52	0.67	8.57	5.92	107.055	6.67
gene-LOC136828143	LOC136828143	-	0.37	-1.43447	0.00821638	0.0470258	yes	down	23.48	33.07	24.95	28	79.79	198.33	28.03	248.5	27.375	138.662
gene-LOC136828149	LOC136828149	-	0.29	-1.78659	0.000980441	0.00950228	yes	down	14.59	16.93	5.71	22.6	95.32	150.58	18.75	122.4	14.9575	96.7625
gene-LOC136828258	LOC136828258	uncharacterized aarF domain-containing protein kinase 5-like, transcript variant X1	0.491	-1.0259	0.00502272	0.0329642	yes	down	2.22	4.25	2.7	2.43	12.31	16.07	5.58	23.13	2.9	14.2725
gene-LOC136828259	LOC136828259	ferritin-like	0.369	-1.43655	0.00642901	0.039577	yes	down	799.56	824.2	767.45	674.53	4997.24	3550.23	690.88	6848.53	766.435	4021.72
gene-LOC136828338	LOC136828338	cysteine-rich secretory protein 2-like, transcript variant X2	5.405	2.43428	0.00797103	0.0461568	yes	up	1.85	0.48	0.34	0.15	0.16	0.47	0.03	0.4	0.705	0.265
gene-LOC136828361	LOC136828361	myb-binding protein 1A-like protein	0.401	-1.31968	1.41551e-08	9.96914e-07	yes	down	3.8	5.86	3.22	4.07	26.45	18.26	13.36	17.61	4.2375	18.92
gene-LOC136828378	LOC136828378	pescadillo	0.417	-1.26121	1.61068e-05	0.000361578	yes	down	11.06	12.38	6.66	7.75	49.88	46.54	20.53	50.18	9.4625	41.7825
gene-LOC136828395	LOC136828395	exosome complex exonuclease RRP44-like	0.307	-1.70598	3.33641e-08	2.0883e-06	yes	down	1.83	2.84	1.24	2.01	14.45	9.69	6.71	15.29	1.98	11.535
gene-LOC136828426	LOC136828426	zinc finger protein rotund-like, transcript variant X1	2.79	1.48007	0.000709988	0.00746781	yes	up	4	2.02	3.64	2.51	1.77	1.91	2.37	1.77	3.0425	1.955
gene-LOC136828430	LOC136828430	uncharacterized protein	3.79	1.92237	0.000215283	0.00290401	yes	up	973.68	958.8	928.69	907.98	175.98	400.43	688.53	366.76	942.288	407.925
gene-LOC136828431	LOC136828431	uncharacterized protein	13.046	3.70552	1.46519e-06	4.82299e-05	yes	up	2250.31	1710.27	3436.31	2608.81	103.23	201.87	770.35	109.94	2501.43	296.348
gene-LOC136828432	LOC136828432	calcium-activated chloride channel regulator 1-like, transcript variant X4	6.382	2.67391	8.73905e-08	4.74523e-06	yes	up	1.21	0.66	0.6	0.69	0.19	0.18	0.27	0.27	0.79	0.2275
gene-LOC136828433	LOC136828433	talin-1-like, transcript variant X1	7.917	2.98495	3.40939e-09	2.79482e-07	yes	up	7.9	2.4	1.98	3.27	1.09	1.11	0.75	0.68	3.8875	0.9075
gene-LOC136828434	LOC136828434	uncharacterized protein, transcript variant X3	0.249	-2.00356	0.000141967	0.00210728	yes	down	6.63	7.02	7.8	6.22	31.17	86.78	12.78	66.59	6.9175	49.33
gene-LOC136828438	LOC136828438	organic cation transporter protein-like	2.563	1.3578	0.00296724	0.0221645	yes	up	2.11	4.95	4.43	6.18	2.24	2.98	3.71	2.06	4.4175	2.7475
gene-LOC136828513	LOC136828513	mite group 2 allergen Gly d 2.02-like	9.609	3.26442	1.57907e-06	5.13138e-05	yes	up	258.33	50.14	36.55	79.62	36	12.84	19.75	12.11	106.16	20.175
gene-LOC136828583	LOC136828583	cotranscriptional regulator ARB2A, transcript variant X1	0.463	-1.10966	0.000907542	0.00899472	yes	down	11.49	17.62	10.85	13.21	54.53	67.62	19.55	71.65	13.2925	53.3375
gene-LOC136828590	LOC136828590	zinc finger FYVE domain-containing protein 1-like, transcript variant X7	0.392	-1.34949	0.00363073	0.0258154	yes	down	7.11	9.03	4.11	6.54	20.06	54.85	9.72	42.52	6.6975	31.7875
gene-LOC136828616	LOC136828616	uncharacterized lncRNA, transcript variant X2	14.768	3.88439	1.4244e-07	7.16968e-06	yes	up	0.99	0.42	0.39	1.59	0.08	0.08	0.09	0.17	0.8475	0.105
gene-LOC136828642	LOC136828642	non-lysosomal glucosylceramidase	0.323	-1.62923	0.000599804	0.00656531	yes	down	0.11	0.27	0.11	0.16	1.19	1.15	0.31	1.02	0.1625	0.9175
gene-LOC136828643	LOC136828643	methylenetetrahydrofolate reductase (NADPH), transcript variant X2	0.156	-2.67974	0.000291633	0.0036984	yes	down	5.01	8.81	6.18	10.55	16.22	213.46	14.8	125.04	7.6375	92.38
gene-LOC136828668	LOC136828668	FERM domain-containing protein 4A-like, transcript variant X1	2.133	1.09296	0.000181584	0.00256072	yes	up	3.14	2.04	1.9	2.76	2.1	2.21	1.55	2.46	2.46	2.08
gene-LOC136828669	LOC136828669	uncharacterized protein	0.376	-1.40945	0.0061941	0.0387314	yes	down	10.89	15.06	5.63	11.55	78.47	67.96	9.14	63.52	10.7825	54.7725
gene-LOC136828699	LOC136828699	organic cation transporter protein-like	0.002	-8.83318	0.00523113	0.0339462	yes	down	0	0	0	0	0.2	16.15	0	3.48	0	4.9575
gene-LOC136828702	LOC136828702	uncharacterized protein, transcript variant X1	6.842	2.77451	6.02949e-08	3.49821e-06	yes	up	3349.94	1659.93	2524.22	2390.47	219.72	971.63	561.22	901.54	2481.14	663.528
gene-LOC136828723	LOC136828723	carbohydrate sulfotransferase 9-like, transcript variant X1	3.231	1.6921	0.000564945	0.00626369	yes	up	7.58	5.29	5.45	3.87	4.67	1.85	3.9	1.81	5.5475	3.0575
gene-LOC136828736	LOC136828736	uncharacterized protein, transcript variant X1	3.313	1.72803	0.000319498	0.00396093	yes	up	3.05	2.62	2.7	2.69	2.53	1.03	0.83	1.41	2.765	1.45
gene-LOC136828753	LOC136828753	ribosome biogenesis protein bop1-A	0.318	-1.65258	5.8516e-07	2.30902e-05	yes	down	2.43	4.6	2.51	3.24	30.42	14.39	11.15	16.42	3.195	18.095
gene-LOC136828768	LOC136828768	RNA transcription, translation and transport factor protein	0.472	-1.08199	0.00498776	0.0327686	yes	down	5.29	8.41	5.11	6.4	44.32	16.84	18.11	16.29	6.3025	23.89
gene-LOC136828778	LOC136828778	flotillin-1-like, transcript variant X4	7.619	2.92952	0.000953929	0.00933815	yes	up	1.11	0.36	0.14	0.8	0.21	0.12	0.07	0.25	0.6025	0.1625
gene-LOC136828779	LOC136828779	guanine deaminase-like, transcript variant X1	0.054	-4.21259	5.3289e-05	0.00095097	yes	down	1.62	6.79	3.91	7.14	12.36	348.02	3.08	315.59	4.865	169.762
gene-LOC136828780	LOC136828780	uncharacterized protein	7.447	2.89663	9.68249e-07	3.41738e-05	yes	up	0.63	0.8	1.5	1.27	0.31	0.06	0.33	0.13	1.05	0.2075
gene-LOC136828823	LOC136828823	phytanoyl-CoA dioxygenase domain-containing protein 1-like, transcript variant X6	0.171	-2.54473	0.000132714	0.00199304	yes	down	0.42	3.62	2.68	2.86	46.87	40.5	7.44	12.31	2.395	26.78
gene-LOC136828841	LOC136828841	rab-like protein 6	0.309	-1.69663	0.00295625	0.0220954	yes	down	0.09	0.06	0.05	0.07	0.35	0.71	0.33	0.27	0.0675	0.415
gene-LOC136828865	LOC136828865	anoctamin-8-like	5.841	2.54612	2.2198e-05	0.000468518	yes	up	90.45	46.32	36.8	55.71	37.46	7.39	17.14	8.23	57.32	17.555
gene-LOC136828873	LOC136828873	Bardet-Biedl syndrome 4 protein-like, transcript variant X1	10.454	3.38594	0.000171854	0.00245345	yes	up	0.25	0.27	0.52	0.71	0	0.05	0.1	0.11	0.4375	0.065
gene-LOC136828875	LOC136828875	apoptosis-resistant E3 ubiquitin protein ligase 1, transcript variant X1	2.482	1.31153	0.00597092	0.0377822	yes	up	0.56	1.68	1.78	1.25	0.65	1.8	0.61	0.85	1.3175	0.9775
gene-LOC136828902	LOC136828902	C-type mannose receptor 2-like	25.358	4.66437	0.000171132	0.00244865	yes	up	958.18	218.46	349.63	777.43	25.05	1	101.58	0.41	575.925	32.01
gene-LOC136828913	LOC136828913	protein mono-ADP-ribosyltransferase PARP12-like, transcript variant X4	0.396	-1.33468	0.00402044	0.0279619	yes	down	15.96	22.93	9.57	20.44	69.14	122.21	19.46	110.44	17.225	80.3125
gene-LOC136828915	LOC136828915	mucin-22-like, transcript variant X1	6.243	2.64235	9.46469e-07	3.35917e-05	yes	up	6.28	2.24	2.15	7.6	1.43	1.51	0.65	2.1	4.5675	1.4225
gene-LOC136828921	LOC136828921	sucrase-isomaltase, intestinal-like, transcript variant X1	4.287	2.10012	0.00200712	0.0163965	yes	up	80.01	64.33	89.18	54.65	26.56	10.64	59.08	11.18	72.0425	26.865
gene-LOC136828932	LOC136828932	chromosome-associated kinesin KIF4A-like	0.391	-1.35393	0.000399957	0.00475127	yes	down	0.4	0.82	0.38	0.44	2.23	3.77	1.03	2.29	0.51	2.33
gene-LOC136828943	LOC136828943	uncharacterized protein, transcript variant X1	3.103	1.63372	0.00397725	0.0277207	yes	up	1.78	0.96	0.88	0.4	0.68	0.67	0.18	1.43	1.005	0.74
gene-LOC136828945	LOC136828945	sodium-coupled monocarboxylate transporter 1-like, transcript variant X1	5.619	2.49026	1.2397e-05	0.000292238	yes	up	6.54	3.58	1.85	2.94	0.63	2.36	0.48	1.33	3.7275	1.2
gene-LOC136828960	LOC136828960	sodium-dependent multivitamin transporter-like, transcript variant X2	11.965	3.58074	1.65242e-10	1.92621e-08	yes	up	1.79	0.96	1.03	2.1	0.41	0.22	0.06	0.24	1.47	0.2325
gene-LOC136829003	LOC136829003	KRAB-A domain-containing protein 2-like	4.173	2.06094	0.00751257	0.0444182	yes	up	2.34	2.17	8.76	3.83	2.36	0.66	2.7	2.29	4.275	2.0025
gene-LOC136829147	LOC136829147	nucleolar complex protein 4 homolog	0.399	-1.32543	0.00593571	0.0376258	yes	down	1.48	4.17	1.28	1.73	15.69	8.42	6.2	7.79	2.165	9.525
gene-LOC136829222	LOC136829222	-	4.466	2.15888	0.000126135	0.00191478	yes	up	70.96	45.79	39.58	64.54	24.21	6.12	32.35	15.86	55.2175	19.635
gene-LOC136829247	LOC136829247	alpha-L-fucosidase-like, transcript variant X1	7.784	2.9605	4.70774e-07	1.9172e-05	yes	up	2.54	0.74	0.94	2.41	0.33	0.75	0.21	0.33	1.6575	0.405
gene-LOC136829248	LOC136829248	-	8.016	3.00287	0.00176091	0.0148863	yes	up	321.51	163.47	197.41	177.91	2.83	11.82	119.55	21.72	215.075	38.98
gene-LOC136829249	LOC136829249	glutamate receptor ionotropic, kainate 2-like, transcript variant X1	13.017	3.70231	0.00201096	0.0164088	yes	up	0.15	0.07	0.22	0.18	0.06	0	0	0.03	0.155	0.0225
gene-LOC136829317	LOC136829317	sphingomyelin phosphodiesterase-like	2.437	1.28502	0.0012796	0.0115885	yes	up	164.36	125.76	257.42	130.76	150.74	135.24	120.59	110.13	169.575	129.175
gene-LOC136829342	LOC136829342	Ca(2+)/calmodulin-responsive adenylate cyclase-like	2.878	1.52524	0.00242417	0.0189664	yes	up	1.23	1.57	0.81	0.49	0.95	0.61	0.23	0.86	1.025	0.6625
gene-LOC136829353	LOC136829353	X-linked interleukin-1 receptor accessory protein-like 2, transcript variant X2	18.027	4.17208	1.03145e-05	0.000249767	yes	up	63.75	32.04	9.95	26.13	12.27	0.73	0.28	0.42	32.9675	3.425
gene-LOC136829354	LOC136829354	X-linked interleukin-1 receptor accessory protein-like 2, transcript variant X3	7.565	2.91931	8.75959e-11	1.09117e-08	yes	up	5.56	4.27	1.6	6	1.26	1.4	0.54	0.99	4.3575	1.0475
gene-LOC136829372	LOC136829372	uncharacterized protein, transcript variant X1	0.327	-1.61083	0.00193155	0.0159262	yes	down	0.15	0.29	0.2	0.2	0.81	1.67	0.35	1.89	0.21	1.18
gene-LOC136829381	LOC136829381	uncharacterized protein, transcript variant X1	5.066	2.34074	0.000760904	0.007873	yes	up	2.01	0.52	0.97	1.22	0.34	0.18	0.59	0.38	1.18	0.3725
gene-LOC136829392	LOC136829392	lachesin-like, transcript variant X2	0.301	-1.73054	0.000144608	0.00214148	yes	down	0.28	0.18	0.06	0.14	1.11	0.6	0.43	0.79	0.165	0.7325
gene-LOC136829404	LOC136829404	interference hedgehog-like, transcript variant X1	3.122	1.64225	0.00281877	0.0213186	yes	up	0.34	0.16	0.26	0.23	0.14	0.08	0.21	0.14	0.2475	0.1425
gene-LOC136829410	LOC136829410	myogenesis-regulating glycosidase-like	14.134	3.82107	3.95038e-10	4.14823e-08	yes	up	48.72	85.55	81.4	41.19	3.31	3.49	7.27	17.56	64.215	7.9075
gene-LOC136829429	LOC136829429	protein CDV3 homolog, transcript variant X1	0.466	-1.10032	7.25493e-07	2.72725e-05	yes	down	10.92	17.28	9.43	12.67	66.93	46.66	33.99	45.32	12.575	48.225
gene-LOC136829434	LOC136829434	lysosomal alpha-mannosidase-like, transcript variant X1	5.303	2.40691	0.00015853	0.00230995	yes	up	222.86	159.6	157.26	152.56	34.09	48.41	108.15	16.65	173.07	51.825
gene-LOC136829435	LOC136829435	nucleolar complex protein 4 homolog	0.254	-1.97481	1.92224e-05	0.000417503	yes	down	0.37	0.68	0.3	0.41	5.53	2.04	1.63	3.26	0.44	3.115
gene-LOC136829457	LOC136829457	gamma-butyrobetaine dioxygenase-like, transcript variant X1	4.847	2.27719	2.48764e-05	0.00051063	yes	up	66.1	49.24	65.24	57.1	51.29	12.16	16.15	8.93	59.42	22.1325
gene-LOC136829468	LOC136829468	protein starmaker-like, transcript variant X1	0.435	-1.20167	0.00119927	0.0110914	yes	down	1.89	3.49	1.47	1.97	7.53	13.9	3.95	11.6	2.205	9.245
gene-LOC136829474	LOC136829474	uncharacterized protein, transcript variant X2	0.305	-1.71178	6.14633e-06	0.000165711	yes	down	0.43	0.76	0.37	0.81	3.8	3.66	1.46	4.85	0.5925	3.4425
gene-LOC136829482	LOC136829482	spermine oxidase-like	0.221	-2.17597	1.61458e-05	0.000361813	yes	down	2.79	4.22	1.11	2.01	11.77	36.93	8.07	26.57	2.5325	20.835
gene-LOC136829502	LOC136829502	uncharacterized protein	5.025	2.32921	0.00818838	0.0469037	yes	up	0.17	0.26	0.21	0.43	0.1	0.16	0	0.14	0.2675	0.1
gene-LOC136829516	LOC136829516	tetratricopeptide repeat protein 39B-like, transcript variant X1	0.363	-1.46245	0.00643797	0.039613	yes	down	0.34	0.3	0.24	0.93	1.51	3.76	0.98	2.97	0.4525	2.305
gene-LOC136829690	LOC136829690	ETS-related transcription factor Elf-1-like, transcript variant X1	30.343	4.92328	0.00178334	0.0150159	yes	up	0.12	0.03	0.09	0.17	0	0	0	0	0.1025	0
gene-LOC136829717	LOC136829717	uncharacterized protein, transcript variant X1	5.178	2.37245	0.000245381	0.0032175	yes	up	38.51	28.01	19.34	25.46	6.99	1.94	15.78	8.83	27.83	8.385
gene-LOC136829738	LOC136829738	probable peptidyl-tRNA hydrolase 2	0.449	-1.15665	0.00640711	0.0394966	yes	down	0.72	1.34	1.68	0.93	7.2	4.57	3.57	3.93	1.1675	4.8175
gene-LOC136829753	LOC136829753	zinc finger CCCH domain-containing protein 11A-like, transcript variant X2	0.343	-1.5431	0.000266269	0.00344172	yes	down	0.38	0.63	0.25	0.47	1.84	3.25	0.81	3.31	0.4325	2.3025
gene-LOC136829754	LOC136829754	uncharacterized protein, transcript variant X1	8.837	3.14358	0.000285174	0.00363432	yes	up	0.43	0.15	0.11	0.29	0.02	0.09	0	0.11	0.245	0.055
gene-LOC136829762	LOC136829762	uncharacterized HIT-like protein Synpcc7942_1390	4.205	2.07211	1.80742e-07	8.76531e-06	yes	up	26.54	30.35	29.36	31.61	12.27	9.63	16.56	9.16	29.465	11.905
gene-LOC136829763	LOC136829763	putative fatty acyl-CoA reductase CG5065, transcript variant X2	0.416	-1.26464	0.00504536	0.0330105	yes	down	1.45	4.43	3.75	8.75	18.57	21.94	9.23	22.58	4.595	18.08
gene-LOC136829765	LOC136829765	RUN domain-containing protein 1-like, transcript variant X1	2.056	1.03974	0.00237494	0.0186733	yes	up	4.09	4.7	3.05	4.3	5.05	3.39	3.38	2.02	4.035	3.46
gene-LOC136829775	LOC136829775	interferon regulatory factor 2-binding protein 2-B-like, transcript variant X1	2.203	1.13935	0.000623383	0.00675251	yes	up	6.81	6.11	6.6	7.65	9.12	4.08	4.25	5.2	6.7925	5.6625
gene-LOC136829793	LOC136829793	glycerophosphocholine phosphodiesterase GPCPD1, transcript variant X3	0.22	-2.18674	0.00131319	0.0118504	yes	down	4.92	5.38	3.78	4.82	14.19	75.86	4.79	70.48	4.725	41.33
gene-LOC136829807	LOC136829807	monocarboxylate transporter 12-like, transcript variant X4	0.143	-2.80841	2.4619e-08	1.59597e-06	yes	down	0.68	2.56	2	1.67	16.94	31.96	7.75	33.96	1.7275	22.6525
gene-LOC136829814	LOC136829814	carbohydrate sulfotransferase 5-like	2.656	1.40917	0.00484275	0.0320479	yes	up	30.22	13.07	14.36	8.59	13.51	9.3	7.83	17.06	16.56	11.925
gene-LOC136829822	LOC136829822	ETS homologous factor-like	21.034	4.39465	0.00214768	0.017348	yes	up	0.17	0.09	0.05	0.08	0	0.03	0	0	0.0975	0.0075
gene-LOC136829827	LOC136829827	myoferlin-like, transcript variant X1	3.244	1.69777	0.00340976	0.0246863	yes	up	0.8	0.4	0.6	2.34	0.72	0.9	0.26	0.54	1.035	0.605
gene-LOC136829833	LOC136829833	ipis-1-like, transcript variant X1	24.809	4.63278	2.09558e-16	8.87548e-14	yes	up	25.7	10.04	5.61	7.33	1.53	0.74	0.53	0.82	12.17	0.905
gene-LOC136829839	LOC136829839	serine protease inhibitor 88Ea-like	7.65	2.93553	0.000944024	0.00929107	yes	up	4.61	0.94	0.83	2.1	1.14	1.02	0.03	0.15	2.12	0.585
gene-LOC136829844	LOC136829844	ETS-related transcription factor Elf-1-like, transcript variant X1	47.629	5.57375	6.46163e-06	0.000172482	yes	up	0.37	0.41	0.27	0.66	0	0.06	0	0	0.4275	0.015
gene-LOC136829847	LOC136829847	monocarboxylate transporter 12-like, transcript variant X4	4.227	2.07979	0.000644776	0.00692948	yes	up	0.8	1.17	0.66	0.77	0.55	0.05	0.44	0.28	0.85	0.33
gene-LOC136829853	LOC136829853	hydroxylysine kinase	0.34	-1.55467	5.10931e-05	0.000918231	yes	down	3.07	3.48	3.05	4.15	13.91	29.95	7.43	24.85	3.4375	19.035
gene-LOC136829855	LOC136829855	zinc finger protein 83-like	0.198	-2.33999	0.00556023	0.0357532	yes	down	0.01	0.01	0.03	0.04	0.14	0.39	0.09	0.28	0.0225	0.225
gene-LOC136829859	LOC136829859	metallophosphoesterase domain-containing protein 1-like, transcript variant X1	20.305	4.34377	4.75056e-07	1.92231e-05	yes	up	6.69	1.42	0.99	0.57	0.3	0.18	0.15	0.25	2.4175	0.22
gene-LOC136829868	LOC136829868	uncharacterized protein, transcript variant X1	5.009	2.32444	0.00215444	0.0173805	yes	up	1.03	0.17	0.21	0.77	0.15	0.23	0.05	0.41	0.545	0.21
gene-LOC136829879	LOC136829879	ATP-dependent RNA helicase DDX24-like	0.314	-1.67065	8.11273e-06	0.000204931	yes	down	1.13	2.81	1.71	1.6	17.18	7.9	7.27	8.89	1.8125	10.31
gene-LOC136829886	LOC136829886	leukocyte elastase inhibitor-like, transcript variant X1	7.063	2.82021	4.534e-05	0.000837339	yes	up	28.67	7.96	4.92	3.56	4.12	2.53	1.21	4.49	11.2775	3.0875
gene-LOC136829915	LOC136829915	uncharacterized protein	2.659	1.41106	0.000267907	0.00345938	yes	up	74.76	73.9	77.2	86.7	26.01	70.44	52.9	58.47	78.14	51.955
gene-LOC136829916	LOC136829916	serine protease 1-like	67.047	6.0671	1.16543e-05	0.000275753	yes	up	0.72	0.24	0.32	2.11	0.08	0	0	0	0.8475	0.02
gene-LOC136829972	LOC136829972	monocarboxylate transporter 12-like	0.007	-7.24881	0.0045743	0.0308148	yes	down	0	0	0	0	3.97	0	1.05	3.13	0	2.0375
gene-LOC136829993	LOC136829993	uncharacterized protein	15.667	3.96968	0.00286091	0.0215603	yes	up	0.44	0.15	0.03	0.11	0.06	0	0	0.03	0.1825	0.0225
gene-LOC136829994	LOC136829994	uncharacterized protein	78.926	6.30243	0.000458023	0.00530505	yes	up	0.65	0.73	0	0.08	0	0	0	0	0.365	0
gene-LOC136829995	LOC136829995	vesicle-associated membrane protein 7-like, transcript variant X1	3.122	1.64258	0.000668502	0.00713188	yes	up	25.53	20.8	8.89	26.61	17.8	6.65	13.6	7.25	20.4575	11.325
gene-LOC136830000	LOC136830000	cytoplasmic dynein 2 intermediate chain 2-like	2.383	1.2528	0.00284993	0.0215031	yes	up	0.4	0.28	0.44	0.43	0.46	0.32	0.25	0.18	0.3875	0.3025
gene-LOC136830048	LOC136830048	uncharacterized protein	21.13	4.40124	7.87962e-07	2.9189e-05	yes	up	201.43	22.17	14.55	50.81	13.29	2.14	7.27	1.96	72.24	6.165
gene-LOC136830101	LOC136830101	uncharacterized protein	7.044	2.81632	0.00478162	0.0317425	yes	up	2315.52	1997.56	2933.62	2359.83	97.95	90.63	1640.21	84.57	2401.63	478.34
gene-LOC136830133	LOC136830133	lipase 3-like, transcript variant X5	3.273	1.71052	2.13465e-06	6.64777e-05	yes	up	216.65	218.32	188.09	317.44	77.8	133.31	119.09	176.16	235.125	126.59
gene-LOC136830141	LOC136830141	uncharacterized protein, transcript variant X1	0.295	-1.75953	4.17696e-05	0.000780824	yes	down	0.94	1.58	0.61	1.15	12.21	5.04	2.86	6.32	1.07	6.6075
gene-LOC136830154	LOC136830154	endoglucanase E-4-like	3.333	1.73677	0.00108004	0.0102306	yes	up	1516.48	1167.77	1928.9	2288.41	278.36	1500.63	713.09	1322.93	1725.39	953.753
gene-LOC136830162	LOC136830162	uncharacterized protein, transcript variant X1	0.284	-1.81814	2.08542e-06	6.55876e-05	yes	down	1.48	2.38	1.1	1.54	13.98	10.42	3.77	13.97	1.625	10.535
gene-LOC136830166	LOC136830166	phosphoenolpyruvate carboxykinase, cytosolic [GTP]-like, transcript variant X2	4.347	2.12016	4.12129e-07	1.70571e-05	yes	up	14947.5	10607.7	10606.2	10869.5	2964.09	5291.8	2880.29	8305.68	11757.7	4860.47
gene-LOC136830167	LOC136830167	uncharacterized lncRNA, transcript variant X2	5.072	2.34268	0.00186272	0.0155198	yes	up	204.06	180.82	250.73	210.79	29.79	61.75	132.55	48.34	211.6	68.1075
gene-LOC136830168	LOC136830168	uncharacterized protein	6.434	2.68568	7.00341e-06	0.000181974	yes	up	64.52	63.76	92.27	39.07	10.23	39.86	18.71	6.28	64.905	18.77
gene-LOC136830169	LOC136830169	phosphoenolpyruvate carboxykinase, cytosolic [GTP]-like	10.208	3.3516	0.00134796	0.0121126	yes	up	30.6	23.19	89.09	25.98	0.29	2.22	19.69	3.05	42.215	6.3125
gene-LOC136830171	LOC136830171	uncharacterized protein	17.066	4.09301	9.74148e-08	5.1573e-06	yes	up	8.58	2.46	2.83	3.16	0.19	0.34	0.1	1.26	4.2575	0.4725
gene-LOC136830175	LOC136830175	uncharacterized protein, transcript variant X4	299.202	8.22498	0.00641812	0.0395292	yes	up	1.5	0.04	0	3.48	0	0	0	0	1.255	0
gene-LOC136830196	LOC136830196	protein odd-skipped-related 1-like	38.953	5.28367	2.01651e-05	0.000434268	yes	up	5.41	1.04	0.7	0.96	0	0	0	0.39	2.0275	0.0975
gene-LOC136830197	LOC136830197	band 3 anion transport protein-like, transcript variant X1	0.058	-4.1134	1.59412e-05	0.000359129	yes	down	15.63	9.11	6.57	11.21	74.52	882.04	5.54	508.68	10.63	367.695
gene-LOC136830198	LOC136830198	anion exchange protein 3-like	0.041	-4.61191	0.00837058	0.047628	yes	down	0	0.02	0	0	0.06	0.78	0	0.31	0.005	0.2875
gene-LOC136830204	LOC136830204	meteorin-like protein	0.306	-1.70795	0.0077305	0.0452227	yes	down	0.43	1.09	1	1.1	1.35	10.69	2.09	8.02	0.905	5.5375
gene-LOC136830227	LOC136830227	lysM and putative peptidoglycan-binding domain-containing protein 2-like, transcript variant X2	0.198	-2.33471	0.000793055	0.00813282	yes	down	3.18	3.94	2.57	3.56	7.62	74.22	4.96	47.04	3.3125	33.46
gene-LOC136830228	LOC136830228	beta-galactosidase-1-like protein 2, transcript variant X2	4.368	2.12708	0.00756312	0.0446547	yes	up	382.99	328.92	603.81	403.17	84.87	35.23	405.48	75.02	429.723	150.15
gene-LOC136830229	LOC136830229	beta-galactosidase-1-like protein 2	3.578	1.83929	0.000160513	0.00232818	yes	up	89.14	63.53	29.38	45.46	41.36	18.34	32.63	16.98	56.8775	27.3275
gene-LOC136830232	LOC136830232	beta-galactosidase-1-like protein 2	3.756	1.90909	2.77982e-05	0.000561532	yes	up	290.79	237.27	385.86	299.79	130.2	122.86	203.11	101.66	303.428	139.458
gene-LOC136830234	LOC136830234	uncharacterized protein	0.192	-2.3817	2.19123e-09	1.90697e-07	yes	down	1.29	2.38	1.06	1.3	25.9	11.99	6.76	12.69	1.5075	14.335
gene-LOC136830245	LOC136830245	uncharacterized protein, transcript variant X2	12.174	3.60579	3.08991e-09	2.54938e-07	yes	up	1.88	1.29	1.59	1.92	0.07	0.39	0.12	0.46	1.67	0.26
gene-LOC136830290	LOC136830290	uncharacterized protein	4.341	2.11802	0.000470067	0.00541984	yes	up	200.95	192.66	310.45	198.27	63.85	49.47	171.84	52.9	225.583	84.515
gene-LOC136830299	LOC136830299	uncharacterized protein, transcript variant X2	11.156	3.4797	8.33146e-05	0.00138018	yes	up	0.7	0.27	0.22	0.19	0	0.09	0.07	0.05	0.345	0.0525
gene-LOC136830312	LOC136830312	uncharacterized protein	5.736	2.52011	1.55382e-05	0.000351296	yes	up	13.15	7.86	12.38	17.71	7.2	3.14	4.04	3.4	12.775	4.445
gene-LOC136830333	LOC136830333	carboxypeptidase B-like	2.46	1.2984	0.000645173	0.00692948	yes	up	235.28	152.72	174.43	133.32	114.98	91.71	118.36	158.91	173.938	120.99
gene-LOC136830338	LOC136830338	UDP-glucosyltransferase 2-like	12.21	3.60999	0.00070601	0.00745064	yes	up	0.16	0.15	0.09	0.85	0.08	0.04	0.03	0.03	0.3125	0.045
gene-LOC136830349	LOC136830349	uncharacterized lncRNA	5.067	2.34101	0.000144879	0.00214299	yes	up	0.76	0.27	0.41	1.61	0.21	0.31	0.31	0.2	0.7625	0.2575
gene-LOC136830355	LOC136830355	uncharacterized lncRNA	10.429	3.38253	7.69553e-08	4.28857e-06	yes	up	8.72	3.31	1.31	3.36	0.85	0.69	0.42	0.99	4.175	0.7375
gene-LOC136830361	LOC136830361	uncharacterized protein	7.212	2.85035	1.77686e-06	5.65835e-05	yes	up	1680.16	1538.15	1653.85	1707.29	229.77	179.31	749.74	280.86	1644.86	359.92
gene-LOC136830563	LOC136830563	chitooligosaccharidolytic beta-N-acetylglucosaminidase-like	0.146	-2.78043	0.00219296	0.017613	yes	down	3.91	1.46	1.74	0.89	8.9	65.47	0.92	38.08	2	28.3425
gene-LOC136830613	LOC136830613	uncharacterized protein	11.673	3.54505	1.68246e-09	1.53794e-07	yes	up	3.98	1.48	1.59	3.09	0.65	0.6	0.28	0.12	2.535	0.4125
gene-LOC136830614	LOC136830614	uncharacterized protein	3.634	1.86168	6.88818e-07	2.61257e-05	yes	up	25.41	19.44	13.91	37.72	8.67	14.53	9.74	13.83	24.12	11.6925
gene-LOC136830616	LOC136830616	uncharacterized protein, transcript variant X1	6.676	2.73903	0.00120028	0.0110914	yes	up	25.08	27.15	25.89	71.13	6.66	2.88	26.93	1.19	37.3125	9.415
gene-LOC136830619	LOC136830619	uncharacterized lncRNA	40.658	5.34546	2.77323e-05	0.000561532	yes	up	0.04	0.04	0.03	0.08	0	0	0.01	0	0.0475	0.0025
gene-LOC136830625	LOC136830625	thiol S-methyltransferase TMT1A-like, transcript variant X1	2.41	1.26918	0.000835334	0.00848421	yes	up	208.22	85.45	124.56	141.43	113.04	151.68	87.24	86.55	139.915	109.627
gene-LOC136830627	LOC136830627	thiol S-methyltransferase TMT1A-like, transcript variant X1	0.251	-1.99235	0.00645043	0.0396512	yes	down	0.25	0.14	0.11	0.43	1.61	3.51	0.2	1.9	0.2325	1.805
gene-LOC136830630	LOC136830630	thiol S-methyltransferase TMT1A-like	5.143	2.36255	0.000165163	0.00237932	yes	up	22.91	44.36	49.78	45.6	7.9	8.23	26.55	6.92	40.6625	12.4
gene-LOC136830640	LOC136830640	uncharacterized protein	0.041	-4.59459	0.00771565	0.0452021	yes	down	0	0.02	0	0	0.61	0	0.07	0.17	0.005	0.2125
gene-LOC136830650	LOC136830650	galactosylgalactosylxylosylprotein 3-beta-glucuronosyltransferase P-like, transcript variant X1	0.002	-9.02061	5.68642e-09	4.40558e-07	yes	down	0.02	0	0	0	35.49	0.03	21.9	27.81	0.005	21.3075
gene-LOC136830665	LOC136830665	protein regulator of cytokinesis 1-like, transcript variant X1	0.459	-1.12373	0.00784361	0.0456532	yes	down	0.18	0.72	0.19	0.34	1.63	1.65	0.92	1.22	0.3575	1.355
gene-LOC136830682	LOC136830682	retinoid-inducible serine carboxypeptidase-like	0.236	-2.08178	3.28445e-05	0.000645011	yes	down	54.24	147.88	59.36	54.64	1077.83	350.97	553.05	302.52	79.03	571.092
gene-LOC136830738	LOC136830738	uncharacterized protein, transcript variant X2	0.423	-1.24177	0.000301247	0.00377852	yes	down	1.83	2.51	1.31	1.69	11.31	7.2	3.43	10	1.835	7.985
gene-LOC136830741	LOC136830741	pupal cuticle protein Edg-84A-like	0.009	-6.84103	8.01787e-07	2.96148e-05	yes	down	0	0.07	0	0	4	9.52	0.18	4.62	0.0175	4.58
gene-LOC136830749	LOC136830749	UDP-glucuronosyltransferase 3A1-like, transcript variant X1	5.392	2.43078	0.00264181	0.020221	yes	up	0.31	0.1	0.19	0.41	0.17	0.11	0.03	0.06	0.2525	0.0925
gene-LOC136830767	LOC136830767	ras-related protein Rab-24-like, transcript variant X1	2.554	1.35294	0.00472718	0.0314633	yes	up	1.66	0.66	0.4	0.74	0.81	0.57	0.52	0.56	0.865	0.615
gene-LOC136830772	LOC136830772	phenoloxidase-activating factor 2-like	4.751	2.24821	2.08034e-05	0.000445747	yes	up	5.16	1.84	2.18	7	1.94	1.05	1.28	1.83	4.045	1.525
gene-LOC136830796	LOC136830796	uncharacterized protein	3.8	1.92612	0.000509588	0.00577594	yes	up	172.73	160.43	136.3	182.39	59.73	30.17	128.68	56.02	162.963	68.65
gene-LOC136830797	LOC136830797	uncharacterized lncRNA	3.23	1.6915	0.00197508	0.0162115	yes	up	78.87	74.54	59.23	83.8	31.9	16.3	67.61	30.58	74.11	36.5975
gene-LOC136830822	LOC136830822	uncharacterized protein, transcript variant X1	13.377	3.74169	2.5793e-10	2.82523e-08	yes	up	1.41	1.13	0.59	3.66	0.25	0.21	0.19	0.24	1.6975	0.2225
gene-LOC136830831	LOC136830831	actin-3-like, transcript variant X1	6.319	2.65968	6.56714e-08	3.7418e-06	yes	up	536.54	161.6	174.75	257.58	87.38	92.27	90.75	63.65	282.618	83.5125
gene-LOC136830876	LOC136830876	uncharacterized protein	14.264	3.83431	0.00112885	0.0105854	yes	up	0.28	0.37	0.04	0.1	0.03	0	0	0.07	0.1975	0.025
gene-LOC136830951	LOC136830951	uncharacterized protein	10.589	3.40445	3.66486e-05	0.000702349	yes	up	397.88	19.26	33.95	78.06	28.15	20.95	21.07	23.26	132.287	23.3575
gene-LOC136830954	LOC136830954	uncharacterized protein	2.673	1.41826	0.00620713	0.0387747	yes	up	20.35	13.72	6.15	21.57	9.56	10.08	13.63	5.23	15.4475	9.625
gene-LOC136830984	LOC136830984	SPARC-related modular calcium-binding protein 2-like, transcript variant X1	2.335	1.22325	0.0011774	0.0109357	yes	up	4.64	2.97	2.17	3.46	1.79	3.67	1.7	3.11	3.31	2.5675
gene-LOC136831124	LOC136831124	cell adhesion molecule Dscam1-like	3.145	1.65298	0.00886045	0.0499029	yes	up	39.01	57.28	23.24	44.47	37.48	11.05	26.32	10.06	41	21.2275
gene-LOC136831174	LOC136831174	uncharacterized lncRNA	0.421	-1.24776	0.000150988	0.0022177	yes	down	10.24	20.61	11.27	16.59	98.67	49.8	48.15	49.32	14.6775	61.485
gene-LOC136831178	LOC136831178	uncharacterized protein, transcript variant X1	0.43	-1.21775	0.0046904	0.031365	yes	down	7.14	8.36	9.02	7.43	44.88	41.36	8.16	36.96	7.9875	32.84
gene-LOC136831180	LOC136831180	uncharacterized protein, transcript variant X2	18.093	4.17732	4.77461e-09	3.74483e-07	yes	up	7.08	1.72	2.91	3.61	1.01	0.16	0.19	0.28	3.83	0.41
gene-LOC136831184	LOC136831184	malate synthase-like	0.341	-1.55084	0.000407118	0.00481194	yes	down	5.58	8.28	3.58	6.76	23.45	42.24	10.67	53.57	6.05	32.4825
gene-LOC136831193	LOC136831193	disks large-associated protein 5-like, transcript variant X1	0.487	-1.03692	0.00408171	0.028309	yes	down	0.3	0.28	0.17	0.42	1.03	1.63	0.82	0.88	0.2925	1.09
gene-LOC136831194	LOC136831194	transmembrane protein 135-like, transcript variant X4	7.965	2.99369	1.12053e-07	5.80315e-06	yes	up	104.29	57.62	14.99	25.89	14.76	10.57	9.51	11.31	50.6975	11.5375
gene-LOC136831228	LOC136831228	WD repeat-containing protein 43	0.32	-1.64469	0.000293826	0.00372219	yes	down	2.65	4.1	2.38	3.18	37.71	10.84	10.45	11.17	3.0775	17.5425
gene-LOC136831229	LOC136831229	protein IWS1 homolog A-like, transcript variant X1	0.286	-1.80455	0.00133591	0.0120298	yes	down	0.05	0.23	0.09	0.18	1.05	0.63	0.53	1.14	0.1375	0.8375
gene-LOC136831241	LOC136831241	ATP-dependent RNA helicase DDX51-like, transcript variant X2	0.282	-1.82748	2.09734e-06	6.57995e-05	yes	down	0.53	1.89	0.74	1.13	8.21	6.5	3.56	8.6	1.0725	6.7175
gene-LOC136831258	LOC136831258	organic cation transporter protein-like, transcript variant X4	0.175	-2.51822	2.12713e-05	0.000453478	yes	down	3.61	5.56	5.43	5.37	28.52	77.95	9.67	98.81	4.9925	53.7375
gene-LOC136831259	LOC136831259	serine/threonine-protein kinase PLK1-like	0.106	-3.23267	0.000874175	0.00875277	yes	down	1.36	0.73	0.22	0.73	2.42	43.12	0.47	11.35	0.76	14.34
gene-LOC136831280	LOC136831280	uncharacterized protein, transcript variant X1	2.253	1.17209	6.5024e-05	0.0011195	yes	up	2.04	2.67	1.75	2.95	1.89	3.31	1.31	1.45	2.3525	1.99
gene-LOC136831281	LOC136831281	uncharacterized protein, transcript variant X1	2.442	1.28835	0.00819135	0.0469037	yes	up	7.42	10.61	2.84	10.66	7.19	10.21	3.01	2.81	7.8825	5.805
gene-LOC136831290	LOC136831290	uncharacterized protein	0.468	-1.09391	0.00674744	0.0409814	yes	down	3.78	6.78	4.86	5.4	32.8	28.73	6.82	16.48	5.205	21.2075
gene-LOC136831295	LOC136831295	retinol dehydrogenase 13-like, transcript variant X2	3.32	1.7313	0.000439088	0.00513724	yes	up	111.11	103.81	79.45	115.11	84.4	20.73	65.14	37.09	102.37	51.84
gene-LOC136831298	LOC136831298	four-domain proteases inhibitor-like	58.54	5.87134	1.17535e-08	8.58275e-07	yes	up	13.55	1.64	1.05	5.55	0.22	0.11	0	0.39	5.4475	0.18
gene-LOC136831307	LOC136831307	echinoderm microtubule-associated protein-like 2, transcript variant X8	2.721	1.44435	0.000795544	0.00814519	yes	up	27.81	27.55	23.21	33.81	29.28	15.83	19.5	7.52	28.095	18.0325
gene-LOC136831315	LOC136831315	heme-binding protein 2-like, transcript variant X3	0.054	-4.20275	2.06226e-09	1.80711e-07	yes	down	60.69	118.36	117.12	78.85	2607.1	6595.59	215.89	4379.59	93.755	3449.54
gene-LOC136831328	LOC136831328	uncharacterized protein, transcript variant X1	0.458	-1.12643	0.00704372	0.0423156	yes	down	10.25	13.8	13.48	23.14	85.3	39.02	28.98	89.96	15.1675	60.815
gene-LOC136831338	LOC136831338	periodic tryptophan protein 2 homolog	0.275	-1.86505	3.79997e-06	0.000106349	yes	down	0.4	0.93	0.51	0.57	6.01	2.13	2.87	4.41	0.6025	3.855
gene-LOC136831340	LOC136831340	uncharacterized protein	4.93	2.30156	4.33508e-06	0.000120265	yes	up	31.73	30.17	35.92	47.7	14.45	4.47	16.03	15.43	36.38	12.595
gene-LOC136831362	LOC136831362	protein ABHD13-like, transcript variant X2	0.218	-2.19982	0.00626363	0.0390126	yes	down	0.01	0.02	0.05	0.01	0.17	0.22	0.2	0.21	0.0225	0.2
gene-LOC136831367	LOC136831367	uncharacterized protein, transcript variant X2	58.282	5.86499	4.43446e-09	3.5097e-07	yes	up	0.58	0.76	0.67	3.8	0.11	0	0.03	0.03	1.4525	0.0425
gene-LOC136831388	LOC136831388	digestive cysteine proteinase 2-like	0.23	-2.11983	2.51132e-13	5.84155e-11	yes	down	25.92	55.97	38.4	40.62	390.37	258.82	214.47	386.75	40.2275	312.603
gene-LOC136831391	LOC136831391	fatty acid synthase-like	36.974	5.20844	1.48059e-06	4.86109e-05	yes	up	18.14	156.31	266.94	341.18	1.77	0.64	23.59	4	195.643	7.5
gene-LOC136831426	LOC136831426	uncharacterized protein	0.357	-1.48554	0.000199963	0.00276467	yes	down	1.17	2.72	2.34	1.25	14.26	7.79	6.91	9.11	1.87	9.5175
gene-LOC136831432	LOC136831432	uncharacterized lncRNA	0.022	-5.50304	0.00100982	0.00972026	yes	down	0.03	0	0	0	0.93	6.92	0	5.13	0.0075	3.245
gene-LOC136831455	LOC136831455	2-(hydroxymethyl)glutarate dehydrogenase-like, transcript variant X1	4.86	2.28106	0.00497351	0.0326919	yes	up	28.6	24.03	19.86	30.6	8.22	0.43	16.8	7.67	25.7725	8.28
gene-LOC136831456	LOC136831456	uncharacterized protein	6.75	2.75498	0.00163912	0.0140531	yes	up	36.87	9.48	2.47	24.69	7.7	0.42	4.82	5.82	18.3775	4.69
gene-LOC136831464	LOC136831464	kinesin-like protein KIF18A, transcript variant X1	0.238	-2.07359	1.07241e-05	0.000256612	yes	down	0.2	0.57	0.47	0.38	2.71	3.85	1.1	4.94	0.405	3.15
gene-LOC136831469	LOC136831469	uncharacterized protein	2.791	1.48072	0.00145504	0.012812	yes	up	4.14	1.85	1.05	3.32	2.07	1.34	1.28	1.5	2.59	1.5475
gene-LOC136831514	LOC136831514	esterase E4-like, transcript variant X2	0.19	-2.39343	0.000121384	0.00186268	yes	down	3.72	47.94	36.81	23.04	374.66	328.08	118.7	260.85	27.8775	270.572
gene-LOC136831515	LOC136831515	E3 ubiquitin-protein ligase MARCHF6-like, transcript variant X1	0.49	-1.02822	0.000886932	0.00884565	yes	down	7.6	7.85	6.79	7.75	32.44	29.87	12.35	40.16	7.4975	28.705
gene-LOC136831516	LOC136831516	hemocyte protein-glutamine gamma-glutamyltransferase-like, transcript variant X1	2.206	1.14154	0.000288978	0.00367911	yes	up	2.04	2.96	2.71	4.21	2.79	2.63	2.2	1.87	2.98	2.3725
gene-LOC136831525	LOC136831525	arylsulfatase B-like, transcript variant X1	16.563	4.04989	7.52667e-11	9.4687e-09	yes	up	27.69	7	4.92	18.7	1.71	1.73	0.58	2.69	14.5775	1.6775
gene-LOC136831553	LOC136831553	xylulose kinase-like	2.687	1.42616	0.000632784	0.00681443	yes	up	8.35	10.05	4.32	5.96	6	3.87	5.48	2.74	7.17	4.5225
gene-LOC136831571	LOC136831571	protein ZNRD2-like	0.444	-1.17133	0.000709385	0.00746781	yes	down	1.05	1.38	1.06	1.12	7.86	4.02	2.9	4.31	1.1525	4.7725
gene-LOC136831584	LOC136831584	four-domain proteases inhibitor-like, transcript variant X1	6.636	2.73042	6.15581e-06	0.000165711	yes	up	8.78	3.09	4.48	1.46	1.15	1.44	0.87	1.66	4.4525	1.28
gene-LOC136831618	LOC136831618	NAD-dependent protein deacetylase sirtuin-2-like, transcript variant X1	2.016	1.01167	0.000362377	0.00438094	yes	up	15.73	19.14	19.46	21.64	15.37	16.4	17.14	17.58	18.9925	16.6225
gene-LOC136831642	LOC136831642	uncharacterized protein	10.217	3.35285	3.00315e-06	8.79218e-05	yes	up	15.39	1.61	3.56	3.83	0.84	0.85	1.31	1.25	6.0975	1.0625
gene-LOC136831691	LOC136831691	uncharacterized protein	3.171	1.6648	8.72316e-06	0.000217753	yes	up	9.11	6.7	6.97	12.47	6.01	4.32	5.28	3.95	8.8125	4.89
gene-LOC136831700	LOC136831700	uncharacterized protein	10.419	3.38119	8.79963e-05	0.00144268	yes	up	28.41	3.62	18	8.35	4.15	0.25	3.83	1.81	14.595	2.51
gene-LOC136831711	LOC136831711	uncharacterized protein	2.589	1.37259	1.26158e-05	0.000296296	yes	up	6080.39	4231.94	5380.01	4556.26	2938.19	4608.55	2947.63	3924.36	5062.15	3604.68
gene-LOC136831733	LOC136831733	arylsulfatase I-like	4.159	2.05608	7.20651e-05	0.00122742	yes	up	18.62	16.35	28.59	33.67	15.21	3.89	7.41	16.47	24.3075	10.745
gene-LOC136831840	LOC136831840	uncharacterized protein, transcript variant X5	9.828	3.29683	1.06988e-05	0.000256488	yes	up	1.61	0.79	0.64	0.53	0.15	0.16	0.11	0.25	0.8925	0.1675
gene-LOC136832034	LOC136832034	hexokinase-2-like, transcript variant X2	0.329	-1.60565	0.00103185	0.00988741	yes	down	11.11	36.59	41.61	43.19	189.42	154.02	95.25	305.02	33.125	185.928
gene-LOC136832046	LOC136832046	uncharacterized protein	5.441	2.44396	0.00023626	0.00311403	yes	up	14.42	3.98	6.41	5.5	2.66	1.26	4.29	1.16	7.5775	2.3425
gene-LOC136832049	LOC136832049	uncharacterized protein	0.225	-2.15441	5.96774e-05	0.00103875	yes	down	1.89	3.21	2.22	2.44	5.23	17.27	20.05	31	2.44	18.3875
gene-LOC136832050	LOC136832050	U3 small nucleolar ribonucleoprotein protein IMP4, transcript variant X1	0.448	-1.15704	0.000580555	0.00639214	yes	down	3.98	4.69	2.44	3.15	23.78	11.56	7.79	13.8	3.565	14.2325
gene-LOC136832059	LOC136832059	uncharacterized protein	2.893	1.53269	0.000116665	0.00180773	yes	up	21.59	19.9	28.61	29.26	17.8	11.49	18.45	12.4	24.84	15.035
gene-LOC136832063	LOC136832063	uncharacterized protein, transcript variant X1	4.014	2.00505	0.00671624	0.0408113	yes	up	0.34	0.23	0.08	0.09	0.07	0.2	0.02	0.07	0.185	0.09
gene-LOC136832072	LOC136832072	abnormal cell migration protein 10-like, transcript variant X1	2.165	1.11419	1.32751e-05	0.000308925	yes	up	4.8	4.01	3.76	4.16	3.56	5.05	2.18	3.49	4.1825	3.57
gene-LOC136832080	LOC136832080	acetyl-coenzyme A synthetase 2-like, mitochondrial	3.627	1.85888	1.24994e-05	0.000294105	yes	up	4.25	3.85	2.06	2.62	1.79	1.14	1.96	1.07	3.195	1.49
gene-LOC136832088	LOC136832088	hemocyanin-like	4.782	2.25753	0.00771369	0.0452021	yes	up	409.37	780.7	349.15	945.17	485.42	13.68	295.14	64.97	621.097	214.803
gene-LOC136832097	LOC136832097	uncharacterized protein, transcript variant X1	26.535	4.72981	0.00153808	0.0133523	yes	up	0.29	0.1	0.03	0.12	0.03	0	0	0	0.135	0.0075
gene-LOC136832120	LOC136832120	transmembrane protein 53	0.238	-2.07003	0.00271497	0.0206442	yes	down	0.24	0.29	0	0.1	0.93	1.8	0.58	1.33	0.1575	1.16
gene-LOC136832144	LOC136832144	probable G-protein coupled receptor Mth-like 1, transcript variant X1	21.916	4.4539	0.000350933	0.00426286	yes	up	0.14	0.17	0.06	0.2	0.02	0	0.02	0	0.1425	0.01
gene-LOC136832151	LOC136832151	uncharacterized protein	12.803	3.67843	1.5954e-08	1.10772e-06	yes	up	14.35	4.52	3.32	5.72	1.8	0.95	0.58	0.8	6.9775	1.0325
gene-LOC136832154	LOC136832154	collagen alpha-1(IX) chain-like, transcript variant X1	0.201	-2.31668	0.000667624	0.00713188	yes	down	0.06	0.08	0.06	0.03	0.28	1.11	0.38	0.38	0.0575	0.5375
gene-LOC136832162	LOC136832162	baculoviral IAP repeat-containing protein 7-like, transcript variant X1	0.288	-1.79539	0.00779747	0.0455306	yes	down	1.4	1.45	0.82	1.14	4.75	42.34	1.9	12.05	1.2025	15.26
gene-LOC136832164	LOC136832164	uncharacterized protein	0.005	-7.58019	3.68857e-09	3.0043e-07	yes	down	0.08	0	0.14	0.03	2.01	73.4	0.3	32.95	0.0625	27.165
gene-LOC136832166	LOC136832166	alpha-L-fucosidase-like	2.354	1.23521	5.92894e-06	0.000160625	yes	up	70.43	55.65	72.39	72.17	67.46	55.59	32.88	59.82	67.66	53.9375
gene-LOC136832168	LOC136832168	uncharacterized lncRNA, transcript variant X2	0.435	-1.20126	0.000453891	0.00528126	yes	down	0.4	0.35	0.37	0.46	2.23	2.11	0.92	1.29	0.395	1.6375
gene-LOC136832185	LOC136832185	alpha-crystallin B chain-like	2.591	1.37337	1.32631e-06	4.42312e-05	yes	up	18.26	16.79	12.38	16.95	9.49	11.19	9.37	14.14	16.095	11.0475
gene-LOC136832194	LOC136832194	uncharacterized protein, transcript variant X1	12.93	3.69268	4.99713e-07	2.00929e-05	yes	up	2.12	0.4	0.87	1.57	0.07	0.41	0.06	0.19	1.24	0.1825
gene-LOC136832195	LOC136832195	glutamine--fructose-6-phosphate aminotransferase [isomerizing] 2-like, transcript variant X1	0.094	-3.41261	0.000175592	0.00249003	yes	down	27.94	31.18	32.63	25.78	96.66	1640.8	18.7	782.62	29.3825	634.695
gene-LOC136832197	LOC136832197	endothelial lipase-like, transcript variant X3	0.194	-2.36626	0.00483672	0.0320247	yes	down	0.06	0.09	0.12	0.16	0.6	3.88	0.34	0.59	0.1075	1.3525
gene-LOC136832221	LOC136832221	uncharacterized lncRNA, transcript variant X1	0.372	-1.42599	0.000609015	0.00664218	yes	down	1.37	4.75	1.85	3.88	23.49	8.88	11.77	8.75	2.9625	13.2225
gene-LOC136832231	LOC136832231	uncharacterized protein, transcript variant X2	26.198	4.71138	1.1115e-07	5.78798e-06	yes	up	0.36	0.43	0.16	1.52	0.07	0.07	0.03	0	0.6175	0.0425
gene-LOC136832232	LOC136832232	uncharacterized protein	57.584	5.84759	1.38383e-13	3.44763e-11	yes	up	3.89	3.22	1.8	15.54	0.47	0.21	0.05	0.07	6.1125	0.2
gene-LOC136832243	LOC136832243	aldo-keto reductase family 1 member B1-like	0.444	-1.17196	0.00167523	0.0142951	yes	down	16.06	26.52	15.61	19.32	113.46	109.43	25.24	92.46	19.3775	85.1475
gene-LOC136832252	LOC136832252	glucose-induced degradation protein 4 homolog, transcript variant X1	0.096	-3.38124	4.75699e-05	0.000869673	yes	down	1.41	2.07	1.07	0.95	5.02	93.79	1.75	63.31	1.375	40.9675
gene-LOC136832262	LOC136832262	TRPM8 channel-associated factor 3-like	18.758	4.22947	5.78378e-05	0.00101578	yes	up	243.63	78.92	150.63	307.43	23.52	0.48	38.87	1.71	195.153	16.145
gene-LOC136832268	LOC136832268	haloacid dehalogenase-like hydrolase domain-containing 5, transcript variant X1	0.179	-2.48197	8.09004e-06	0.000204765	yes	down	2.12	3.5	1.56	3.96	52.24	45.37	6.58	13.8	2.785	29.4975
gene-LOC136832271	LOC136832271	uncharacterized lncRNA, transcript variant X1	2.817	1.49436	0.00201204	0.0164088	yes	up	0.52	0.65	0.48	0.92	0.54	0.45	0.44	0.18	0.6425	0.4025
gene-LOC136832279	LOC136832279	protein IWS1 homolog A	0.418	-1.25929	0.00138511	0.0123157	yes	down	2.11	4.78	1.75	2.49	10.71	15.07	4.73	17.24	2.7825	11.9375
gene-LOC136832289	LOC136832289	ribosomal RNA processing protein 36 homolog, transcript variant X1	0.481	-1.05491	0.00140363	0.0124517	yes	down	1.76	2.32	1.77	1.95	10.88	6.17	4.19	8.5	1.95	7.435
gene-LOC136832298	LOC136832298	uncharacterized protein, transcript variant X1	0.442	-1.17757	5.37752e-06	0.000146939	yes	down	1.08	1.74	1.31	1.12	6.16	5.68	3.62	6.1	1.3125	5.39
gene-LOC136832306	LOC136832306	muscle-specific protein 20	5.414	2.43682	9.29161e-07	3.32561e-05	yes	up	34.67	12.08	19.73	29.97	4.81	8.85	10.41	7.73	24.1125	7.95
gene-LOC136832311	LOC136832311	uncharacterized protein	23.32	4.54348	9.12439e-11	1.12558e-08	yes	up	0.78	0.74	0.71	3.52	0.15	0.21	0.04	0.06	1.4375	0.115
gene-LOC136832313	LOC136832313	uncharacterized protein, transcript variant X6	6.685	2.74083	0.00412966	0.0285326	yes	up	0.67	0.52	0.27	1.74	0.58	0	0.05	0.4	0.8	0.2575
gene-LOC136832339	LOC136832339	-	0.148	-2.75233	1.0404e-05	0.000250842	yes	down	4.25	4.32	2.55	3.3	31.24	62.43	5.55	86.9	3.605	46.53
gene-LOC136832364	LOC136832364	TRPM8 channel-associated factor 2-like	231.855	7.85708	4.60336e-10	4.79428e-08	yes	up	1.01	0.2	0.51	0.7	0	0	0	0	0.605	0
gene-LOC136832424	LOC136832424	uncharacterized protein	2.437	1.28511	0.00171774	0.0146088	yes	up	32.45	23.65	37.9	31.23	27.23	14.72	25.01	21.75	31.3075	22.1775
gene-LOC136832461	LOC136832461	serine-rich adhesin for platelets-like, transcript variant X1	0.436	-1.19688	0.00636051	0.039346	yes	down	1.84	2.6	1.8	1.42	5.18	11.41	3.08	13.13	1.915	8.2
gene-LOC136832473	LOC136832473	jupiter microtubule associated homolog 1-like, transcript variant X1	0.319	-1.65057	6.4509e-08	3.69212e-06	yes	down	1.15	1.31	1.27	1.71	7.62	10.54	4.29	9.9	1.36	8.0875
gene-LOC136832476	LOC136832476	uncharacterized protein	10.093	3.33528	2.23843e-05	0.000471667	yes	up	0.35	0.42	0.47	1.56	0.11	0.17	0.09	0.14	0.7	0.1275
gene-LOC136832512	LOC136832512	lysosomal protective protein-like	2.764	1.46669	0.000378129	0.00452829	yes	up	15.11	8.18	5.46	12.63	10.02	7.33	5.48	4.35	10.345	6.795
gene-LOC136832527	LOC136832527	carboxypeptidase N subunit 2-like	2.884	1.52808	7.59498e-06	0.000195415	yes	up	183.94	169.05	155.85	159.56	109.05	98.96	121.87	73.12	167.1	100.75
gene-LOC136832538	LOC136832538	uncharacterized protein, transcript variant X2	0.377	-1.40676	0.00613692	0.0384566	yes	down	0.14	0.37	0.12	0.19	1.38	1.46	0.22	0.99	0.205	1.0125
gene-LOC136832539	LOC136832539	nucleolar protein 9, transcript variant X2	0.377	-1.40577	0.000557062	0.00619792	yes	down	1.16	2.1	1.47	2.12	12.24	4.9	8	6.55	1.7125	7.9225
gene-LOC136832564	LOC136832564	lysosomal protective protein-like	0.102	-3.29027	2.29331e-07	1.06933e-05	yes	down	33.7	33.25	38.03	24.99	167.1	1338.59	152.82	846.61	32.4925	626.28
gene-LOC136832565	LOC136832565	sodium-independent sulfate anion transporter-like, transcript variant X10	0.22	-2.18768	1.93889e-05	0.000419686	yes	down	13.74	17.49	23.1	23.73	194.93	230.81	32.93	197.4	19.515	164.018
gene-LOC136832568	LOC136832568	alpha-N-acetylgalactosaminidase-like, transcript variant X5	0.481	-1.05631	0.00158986	0.0136862	yes	down	7.51	15	8.58	9.61	31.56	59.87	20.13	38.9	10.175	37.615
gene-LOC136832574	LOC136832574	serine-rich adhesin for platelets-like, transcript variant X1	0.141	-2.83108	0.00767461	0.0450454	yes	down	0.06	0	0.01	0.03	0.16	0.84	0.04	0.51	0.025	0.3875
gene-LOC136832596	LOC136832596	uncharacterized protein, transcript variant X1	11.898	3.57271	1.06363e-11	1.6893e-09	yes	up	2.11	1.04	1.2	1.59	0.21	0.17	0.16	0.36	1.485	0.225
gene-LOC136832602	LOC136832602	beta-hexosaminidase subunit alpha-like	8.729	3.12579	4.08648e-07	1.69682e-05	yes	up	344.85	103.25	417.72	228.18	76.67	34.09	81.51	32.52	273.5	56.1975
gene-LOC136832607	LOC136832607	modular serine protease-like, transcript variant X1	8.82	3.14071	1.88064e-05	0.000410573	yes	up	10.68	1.76	1.8	2.3	2.1	0.73	0.39	0.52	4.135	0.935
gene-LOC136832614	LOC136832614	ETS-related transcription factor Elf-4-like, transcript variant X1	83.153	6.3777	1.41129e-12	2.71695e-10	yes	up	2.03	1.5	0.86	4.98	0.09	0	0.07	0.04	2.3425	0.05
gene-LOC136832617	LOC136832617	uncharacterized protein	2.163	1.11335	0.00807531	0.0464485	yes	up	30.98	13.93	12.24	23.41	19.41	23.27	7.38	20.9	20.14	17.74
gene-LOC136832640	LOC136832640	endochitinase-like, transcript variant X2	2.05	1.0355	0.000235065	0.00310443	yes	up	104.08	84.67	99.71	85.55	85.76	90.07	79.18	82.52	93.5025	84.3825
gene-LOC136832641	LOC136832641	uncharacterized lncRNA	4.293	2.10201	7.25031e-06	0.000187622	yes	up	2.27	3.13	3.87	2.29	1.3	1.64	0.73	1.39	2.89	1.265
gene-LOC136832683	LOC136832683	uncharacterized protein	92.12	6.52545	6.55466e-23	8.32835e-20	yes	up	5.03	5.75	2.87	6.15	0	0.27	0	0.14	4.95	0.1025
gene-LOC136832694	LOC136832694	uncharacterized protein, transcript variant X1	0.13	-2.94243	0.00055348	0.00616867	yes	down	0	0.14	0.33	0.32	2.11	5.83	0.5	4.69	0.1975	3.2825
gene-LOC136832708	LOC136832708	uncharacterized protein	0.005	-7.75961	3.05993e-07	1.34531e-05	yes	down	0	0.02	0	0.02	1.55	2.78	0.03	11.17	0.01	3.8825
gene-LOC136832741	LOC136832741	phenoloxidase-activating factor 3-like, transcript variant X1	3.627	1.85896	0.000153683	0.00224448	yes	up	0.53	0.4	0.39	0.4	0.36	0.32	0.13	0.08	0.43	0.2225
gene-LOC136832746	LOC136832746	uncharacterized protein	18.531	4.21186	1.4838e-12	2.81391e-10	yes	up	1.1	1.19	0.28	0.56	0.09	0.13	0.04	0.05	0.7825	0.0775
gene-LOC136832755	LOC136832755	uncharacterized protein, transcript variant X1	8.425	3.07463	1.51825e-05	0.000345145	yes	up	3.39	2.56	1.16	7.95	0.46	1.98	0.19	0.7	3.765	0.8325
gene-LOC136832813	LOC136832813	facilitated trehalose transporter Tret1-like	0.071	-3.80831	1.60914e-06	5.19867e-05	yes	down	0.55	0.74	0.22	0.45	1.94	14.05	2.21	31.85	0.49	12.5125
gene-LOC136832817	LOC136832817	triosephosphate isomerase-like	940.34	9.87704	5.55846e-55	7.06258e-51	yes	up	140.83	98.6	53.67	236.9	0.36	0.15	0.93	0.13	132.5	0.3925
gene-LOC136832818	LOC136832818	triosephosphate isomerase-like	1021.34	9.99625	4.01891e-17	1.96401e-14	yes	up	22.25	11.93	3.84	10.4	0	0	0.06	0	12.105	0.015
gene-LOC136832819	LOC136832819	rRNA N6-adenosine-methyltransferase ZCCHC4	0.277	-1.85104	0.000553948	0.00616867	yes	down	1.44	4.1	1.47	1.22	25.48	6.55	10.59	8.55	2.0575	12.7925
gene-LOC136832837	LOC136832837	uncharacterized protein	0.224	-2.15998	0.000823116	0.00838694	yes	down	1.19	1.13	0.94	0.79	2.62	23.7	2.63	6.57	1.0125	8.88
gene-LOC136832865	LOC136832865	uncharacterized protein, transcript variant X1	73.322	6.19617	3.59233e-05	0.000692628	yes	up	0.06	0.18	0.11	0.68	0	0	0	0	0.2575	0
gene-LOC136832867	LOC136832867	endochitinase-like	18.729	4.22723	2.37388e-07	1.10082e-05	yes	up	19.61	13.67	8.4	3.56	1.4	0.74	1.81	0.06	11.31	1.0025
gene-LOC136832871	LOC136832871	uncharacterized protein	0.213	-2.22785	0.000278353	0.00355453	yes	down	11.87	51.1	46.61	9.48	319.88	745.19	395.68	508.5	29.765	492.312
gene-LOC136832873	LOC136832873	uncharacterized protein	8.754	3.13	0.000121734	0.00186356	yes	up	1.44	0.22	0.24	1.23	0.11	0.35	0.09	0.13	0.7825	0.17
gene-LOC136832882	LOC136832882	uncharacterized protein	75.936	6.2467	9.54085e-08	5.07222e-06	yes	up	1.76	1.22	0.56	0.64	0.05	0	0	0.05	1.045	0.025
gene-LOC136832890	LOC136832890	uncharacterized protein	0.019	-5.74866	0.00102079	0.00981106	yes	down	0	0	0	0	0.75	1.22	0	2.68	0	1.1625
gene-LOC136832954	LOC136832954	uncharacterized protein	12.723	3.66937	5.88521e-17	2.67063e-14	yes	up	0.7	0.86	0.5	1.01	0.13	0.13	0.04	0.14	0.7675	0.11
gene-LOC136833019	LOC136833019	-	2.622	1.39046	0.00613653	0.0384566	yes	up	0.93	1.43	1.24	0.54	0.57	0.38	0.84	0.92	1.035	0.6775
gene-LOC136833023	LOC136833023	uncharacterized protein	0.421	-1.24929	0.00652417	0.0399885	yes	down	0.38	1.37	0.56	0.61	5.13	3.4	1.16	2.95	0.73	3.16
gene-LOC136833048	LOC136833048	protein suppressor of hairy wing-like	2.39	1.25687	0.00658472	0.0401606	yes	up	0.43	0.59	0.5	0.35	0.45	0.33	0.25	0.4	0.4675	0.3575
gene-LOC136833049	LOC136833049	methionine-R-sulfoxide reductase B1-like, transcript variant X1	0.428	-1.2238	0.00196831	0.0161664	yes	down	1.45	4.24	2.03	1.92	12.04	11.29	4.32	13.57	2.41	10.305
gene-LOC136833130	LOC136833130	tubulin alpha-1A chain-like	32.558	5.02493	2.66364e-13	5.84155e-11	yes	up	8.98	2.75	3.47	2.42	0.16	0.09	0.3	0.4	4.405	0.2375
gene-LOC136833131	LOC136833131	tubulin alpha-3 chain-like	2.223	1.15225	9.78272e-05	0.00157149	yes	up	143.16	109.22	97.98	166.25	126.91	87.22	93.31	106.29	129.153	103.433
gene-LOC136833145	LOC136833145	uncharacterized protein, transcript variant X1	3.025	1.5971	0.00493011	0.0324738	yes	up	0.47	0.27	0.53	0.36	0.38	0.19	0.2	0.25	0.4075	0.255
gene-LOC136833162	LOC136833162	putative uncharacterized protein DDB_G0294196, transcript variant X1	3.396	1.76393	0.000294663	0.00372511	yes	up	11.93	4.96	7.58	6.39	5.08	3.42	5.17	2.47	7.715	4.035
gene-LOC136833167	LOC136833167	copine-8-like, transcript variant X1	2.234	1.15952	0.00124737	0.011394	yes	up	1.72	3.43	1.76	2.37	2.09	1.15	1.93	1.8	2.32	1.7425
gene-LOC136833168	LOC136833168	transient receptor potential cation channel subfamily A member 1 homolog, transcript variant X1	6.448	2.68883	2.35959e-08	1.54541e-06	yes	up	1.49	0.71	0.38	1.16	0.35	0.32	0.16	0.27	0.935	0.275
gene-LOC136833230	LOC136833230	glucose-fructose oxidoreductase domain-containing protein 1, transcript variant X1	0.475	-1.07523	0.00287761	0.0216605	yes	down	1.04	1.68	1.53	2.17	7.54	4.21	2.23	6.9	1.605	5.22
gene-LOC136833232	LOC136833232	uncharacterized protein, transcript variant X1	0.23	-2.12232	0.00167477	0.0142951	yes	down	0.81	2.52	2.75	1.78	32.32	5.05	3.8	26.01	1.965	16.795
gene-LOC136833258	LOC136833258	major facilitator superfamily domain-containing protein 6-like	0.457	-1.12854	0.000314124	0.00390916	yes	down	1.73	2.18	1.47	2.52	10.81	11.22	3.57	6.46	1.975	8.015
gene-LOC136833262	LOC136833262	uncharacterized peptidase C1-like protein F26E4.3	94.41	6.56086	4.92649e-26	1.25192e-22	yes	up	100.04	35.47	36.39	187.02	3.13	2.2	0.55	1.47	89.73	1.8375
gene-LOC136833263	LOC136833263	uncharacterized peptidase C1-like protein F26E4.3, transcript variant X1	4.454	2.15526	0.00101192	0.0097331	yes	up	1.09	2.68	2.2	0.44	0.73	0.45	0.31	1.22	1.6025	0.6775
gene-LOC136833274	LOC136833274	chondroitinase-AC-like	9.063	3.18	2.69816e-06	8.06653e-05	yes	up	4.74	10.32	12.09	10.64	0.63	0.72	3.25	0.98	9.4475	1.395
gene-LOC136833296	LOC136833296	uncharacterized protein	0.358	-1.48293	0.0055058	0.035457	yes	down	0.09	0.76	0.34	0.23	2.19	2.3	0.98	1.57	0.355	1.76
gene-LOC136833303	LOC136833303	ephrin-A5-like	0.283	-1.82325	0.00146648	0.012883	yes	down	0.3	0.13	0.18	0.28	0.84	3.58	1.96	0.91	0.2225	1.8225
gene-LOC136833320	LOC136833320	moesin/ezrin/radixin homolog 1-like, transcript variant X3	2.634	1.39705	0.00650433	0.0399054	yes	up	26.35	20.45	16.81	27.7	23.69	6.97	25.01	8.29	22.8275	15.99
gene-LOC136833338	LOC136833338	leukocyte surface antigen CD53-like	0.351	-1.51186	0.000432998	0.00508473	yes	down	1.14	2.1	1.09	0.84	8.37	11.12	2.73	5.47	1.2925	6.9225
gene-LOC136833341	LOC136833341	disks large homolog 4-like, transcript variant X1	2.713	1.43991	1.08192e-06	3.75597e-05	yes	up	7.48	5.2	5.09	7.6	4.93	3.8	3.06	5.52	6.3425	4.3275
gene-LOC136833343	LOC136833343	solute carrier family 49 member 4 homolog, transcript variant X1	0.361	-1.46947	0.00520071	0.0337833	yes	down	3.24	15.15	6.63	13.31	97.69	35.52	23.23	37.15	9.5825	48.3975
gene-LOC136833350	LOC136833350	tyrosine-protein kinase Fyn-like	4.693	2.23062	2.40991e-07	1.10943e-05	yes	up	1.87	1.25	0.7	1.98	0.66	0.58	0.45	0.52	1.45	0.5525
gene-LOC136833353	LOC136833353	protein FAM135A, transcript variant X1	3.554	1.82928	6.52998e-05	0.00112273	yes	up	0.67	1.41	1.09	1.46	0.31	0.47	0.7	0.7	1.1575	0.545
gene-LOC136833358	LOC136833358	solute carrier family 35 member F6-like	5.179	2.37278	0.00261286	0.020072	yes	up	38.61	22.18	24.01	41.6	15.44	1.71	19.81	2.54	31.6	9.875
gene-LOC136833369	LOC136833369	uncharacterized lncRNA	0.008	-7.04333	4.4145e-07	1.81523e-05	yes	down	0	0.09	0	0	5.98	15.25	0.26	8.73	0.0225	7.555
gene-LOC136833370	LOC136833370	uncharacterized protein	0.064	-3.97005	6.70982e-06	0.000176511	yes	down	11.48	12.58	9.5	11.65	55.57	931.72	13.47	411.12	11.3025	352.97
gene-LOC136833378	LOC136833378	protein C10	0.473	-1.08055	0.00615435	0.0385398	yes	down	3.57	4.26	2.56	3.04	10.18	16.85	5.04	20.63	3.3575	13.175
gene-LOC136833383	LOC136833383	ribonuclease H2 subunit B, transcript variant X1	0.436	-1.19733	0.00137564	0.0122668	yes	down	0.26	0.63	0.21	0.42	1.53	2.26	0.94	1.44	0.38	1.5425
gene-LOC136833387	LOC136833387	proline-serine-threonine phosphatase-interacting protein 1-like, transcript variant X3	3.092	1.62875	0.00420172	0.0289204	yes	up	2.09	0.64	0.74	2.59	0.87	1.38	0.5	1.07	1.515	0.955
gene-LOC136833392	LOC136833392	proteoglycan 4-like, transcript variant X2	0.165	-2.59701	0.00115536	0.0107704	yes	down	0.09	0.07	0.11	0.29	0.36	2.51	0.44	3.19	0.14	1.625
gene-LOC136833418	LOC136833418	probable rRNA-processing protein EBP2 homolog	0.267	-1.90456	1.51115e-07	7.52968e-06	yes	down	3.71	3.14	2.52	3.42	37.72	21.19	13.35	16.82	3.1975	22.27
gene-LOC136833424	LOC136833424	uncharacterized protein	3.077	1.62154	0.00198882	0.0163032	yes	up	18.89	15.42	11.9	12.01	12.33	2.04	8.21	9.49	14.555	8.0175
gene-LOC136833497	LOC136833497	uncharacterized protein	2.056	1.04019	0.00836991	0.047628	yes	up	0.42	0.29	0.43	0.6	0.39	0.37	0.31	0.49	0.435	0.39
gene-LOC136833653	LOC136833653	mucin-13-like, transcript variant X1	0.138	-2.85559	0.00202136	0.0164426	yes	down	0.23	0.12	0.07	0.76	3.64	5.41	0.15	7.07	0.295	4.0675
gene-LOC136833655	LOC136833655	transformer-2 protein homolog beta-like, transcript variant X1	0.454	-1.14021	0.00157408	0.0135687	yes	down	2.9	4.91	2.09	5.34	15.31	25.47	7.21	12.29	3.81	15.07
gene-LOC136833657	LOC136833657	leukocyte elastase inhibitor-like, transcript variant X2	7.842	2.97123	3.29272e-06	9.44407e-05	yes	up	12.68	2.47	2.63	4.92	2.66	1.29	0.57	1.13	5.675	1.4125
gene-LOC136833703	LOC136833703	uncharacterized protein	6.178	2.62712	9.43005e-05	0.00153416	yes	up	0.27	0.5	0.8	1.24	0.21	0.49	0.11	0.07	0.7025	0.22
gene-LOC136833707	LOC136833707	uncharacterized protein	40.639	5.34479	2.65024e-13	5.84155e-11	yes	up	1243.3	108.82	434.25	413.27	19.69	24.85	8.24	51.29	549.91	26.0175
gene-LOC136833710	LOC136833710	sodium/hydrogen exchanger 9B2-like, transcript variant X4	0.319	-1.64821	0.00575949	0.0367739	yes	down	0.13	0.54	0.28	0.33	2.44	0.51	1.93	1.77	0.32	1.6625
gene-LOC136833757	LOC136833757	peptidyl-prolyl cis-trans isomerase G-like	0.421	-1.2476	0.00804439	0.0464049	yes	down	1.2	2.56	0.91	1.71	13.46	4.03	3.07	4.72	1.595	6.32
gene-LOC136833763	LOC136833763	zinc finger protein 227-like, transcript variant X1	0.381	-1.39124	0.00576609	0.0367791	yes	down	0.37	0.58	0.24	0.18	1.46	2.16	0.56	2.43	0.3425	1.6525
gene-LOC136833780	LOC136833780	putative inorganic phosphate cotransporter	10.911	3.4477	0.000738632	0.00769738	yes	up	1.64	2.6	3.04	3.84	0.21	0	1.11	0.14	2.78	0.365
gene-LOC136833786	LOC136833786	uncharacterized protein	0.17	-2.55216	0.00362422	0.0257945	yes	down	31.01	34.49	26.22	24.49	25.33	573.56	26.56	693.8	29.0525	329.812
gene-LOC136833813	LOC136833813	store-operated calcium entry-associated regulatory factor-like	2.136	1.09506	0.00104352	0.00997662	yes	up	60.26	40.66	49.64	66.94	67.96	42.92	40.01	36.28	54.375	46.7925
gene-LOC136833822	LOC136833822	-	5.731	2.51888	8.37445e-05	0.00138549	yes	up	0.45	0.58	0.23	1.77	0.14	0.43	0.18	0.18	0.7575	0.2325
gene-LOC136833891	LOC136833891	uncharacterized protein	6.192	2.63046	0.000852026	0.0086056	yes	up	0.73	0.28	0.67	0.52	0.12	0.26	0.2	0.06	0.55	0.16
gene-LOC136833916	LOC136833916	-	9.407	3.23378	7.40099e-05	0.0012555	yes	up	2.37	2.99	2.04	2.4	0.21	0	2.16	0.34	2.45	0.6775
gene-LOC136833991	LOC136833991	transcriptional regulator ATRX-like, transcript variant X4	0.359	-1.47948	0.00217125	0.017505	yes	down	0.66	1.56	0.68	0.66	3.12	7.39	1.33	6.58	0.89	4.605
gene-LOC136834025	LOC136834025	arylsulfatase H-like	0.219	-2.19283	0.000371758	0.0044773	yes	down	0.94	1.93	1.06	2.09	20.95	17.42	1.4	11.76	1.505	12.8825
gene-LOC136834045	LOC136834045	mannosyl-oligosaccharide alpha-1,2-mannosidase IA-like	0.404	-1.30814	0.00792178	0.0459608	yes	down	4.8	3.57	4.07	2.86	20.78	29.03	4.99	20.06	3.825	18.715
gene-LOC136834051	LOC136834051	deoxynucleoside kinase-like	0.151	-2.7257	0.000568542	0.00627619	yes	down	3.14	1.92	3.66	4.11	10.51	126.55	4.67	36.58	3.2075	44.5775
gene-LOC136834066	LOC136834066	fibulin-2-like	0.334	-1.58398	0.00778122	0.0454566	yes	down	3.1	9.07	3.88	5.74	12.08	70.23	8.39	33.6	5.4475	31.075
gene-LOC136834106	LOC136834106	alpha-N-acetylglucosaminidase-like	7.729	2.95031	6.34715e-08	3.64918e-06	yes	up	199.37	180.79	262.11	134.31	53.95	18.85	72.07	30.84	194.145	43.9275
gene-LOC136834172	LOC136834172	-	0.125	-2.99607	0.00847053	0.0480475	yes	down	0.02	0	0.05	0	0.16	0.35	0.18	0.48	0.0175	0.2925
gene-LOC136834203	LOC136834203	phospholipase A2 inhibitor	0.426	-1.23109	0.00021551	0.00290401	yes	down	0.99	0.75	0.8	0.52	3.33	3.97	2.67	3.2	0.765	3.2925
gene-LOC136834210	LOC136834210	neurogenic protein big brain-like	0.315	-1.66501	0.00218798	0.0175944	yes	down	1.31	3.15	1.91	1.93	9	16.41	2.37	21.42	2.075	12.3
gene-LOC136834225	LOC136834225	snaclec coagulation factor IX/factor X-binding protein subunit B-like	15.736	3.97602	1.35622e-05	0.000314454	yes	up	15.89	2.58	2.57	0.71	0.43	0.36	0.49	1.3	5.4375	0.645
gene-LOC136834240	LOC136834240	uncharacterized protein, transcript variant X1	9.06	3.17958	0.00593762	0.0376258	yes	up	0.05	0.02	0.01	0.28	0.03	0.01	0.02	0.01	0.09	0.0175
gene-LOC136834243	LOC136834243	sterol O-acyltransferase 1, transcript variant X1	21.397	4.41935	4.52574e-05	0.000837031	yes	up	0.88	0.33	0.21	0.13	0.07	0.04	0	0.03	0.3875	0.035
gene-LOC136834253	LOC136834253	probable G-protein coupled receptor B0563.6	2.424	1.27745	0.000879302	0.00879717	yes	up	4.51	2.66	4.14	4.6	3.98	3.03	2.83	2.17	3.9775	3.0025
gene-LOC136834256	LOC136834256	gamma-glutamyl hydrolase-like	3.497	1.80602	2.33614e-06	7.18717e-05	yes	up	83.63	77.61	87.72	101.25	30.51	47.2	51.93	44.34	87.5525	43.495
gene-LOC136834264	LOC136834264	tubulin polyglutamylase ttll-4-like, transcript variant X3	0.426	-1.23082	0.00106439	0.0101077	yes	down	3.03	4.72	2.53	2.75	14.18	20.02	4.8	18.19	3.2575	14.2975
gene-LOC136834266	LOC136834266	uncharacterized protein, transcript variant X2	16.458	4.04076	6.95298e-12	1.13262e-09	yes	up	3.04	1.16	0.75	2.77	0.31	0.12	0.14	0.27	1.93	0.21
gene-LOC136834315	LOC136834315	uncharacterized protein	3.033	1.60076	9.70241e-05	0.00156644	yes	up	28.04	23.23	15.3	28.53	17.69	10.4	16.77	8.65	23.775	13.3775
gene-LOC136834321	LOC136834321	mitochondrial-processing peptidase subunit alpha	0.306	-1.70962	1.42611e-06	4.70652e-05	yes	down	1.72	2.06	2.4	1.96	11.5	14.86	5.82	18.1	2.035	12.57
gene-LOC136834329	LOC136834329	uncharacterized protein, transcript variant X2	4.125	2.0443	0.000227588	0.00302799	yes	up	1.14	0.87	0.45	2.09	0.37	0.55	0.24	0.82	1.1375	0.495
gene-LOC136834344	LOC136834344	protein Mpv17-like, transcript variant X1	2.744	1.45638	5.77706e-05	0.00101578	yes	up	5.39	5.78	4.05	3.76	5.61	3.75	1.75	2.03	4.745	3.285
gene-LOC136834357	LOC136834357	uncharacterized protein	3.418	1.77336	0.000303907	0.00380063	yes	up	12.61	5.26	4.09	7.12	4.59	2.77	4.58	2.86	7.27	3.7
gene-LOC136834415	LOC136834415	fibrous sheath CABYR-binding protein-like, transcript variant X1	5.441	2.44392	8.60968e-09	6.47305e-07	yes	up	100.39	67.4	92.36	121.53	36.46	23.96	39.38	19.79	95.42	29.8975
gene-LOC136834419	LOC136834419	homeobox protein ceh-22-like	3.022	1.59534	1.79672e-05	0.000395635	yes	up	3.11	1.57	1.93	1.65	1.51	1.37	1.01	1.19	2.065	1.27
gene-LOC136834445	LOC136834445	probable RNA-binding protein CG14230, transcript variant X1	0.447	-1.16218	0.00031953	0.00396093	yes	down	1.05	2.08	1.18	1.16	7.09	4.73	4.54	5.12	1.3675	5.37
gene-LOC136834469	LOC136834469	uncharacterized protein, transcript variant X1	38.872	5.28066	5.74408e-13	1.2164e-10	yes	up	2.33	1.42	0.69	1.32	0	0.12	0.06	0.1	1.44	0.07
gene-LOC136834614	LOC136834614	sialin-like	16.108	4.00969	1.24371e-08	8.97871e-07	yes	up	9.49	7.08	7.31	13.3	0.96	0.38	1.55	0.15	9.295	0.76
gene-LOC136834732	LOC136834732	rhomboid-related protein 1-like, transcript variant X9	2.085	1.05971	0.000291657	0.0036984	yes	up	27.92	21.07	15.29	17.71	21.07	19.44	15.23	15.11	20.4975	17.7125
gene-LOC136834777	LOC136834777	uncharacterized protein, transcript variant X2	2.466	1.30214	0.000294936	0.00372511	yes	up	0.42	0.5	0.34	0.5	0.46	0.34	0.2	0.3	0.44	0.325
gene-LOC136834780	LOC136834780	uncharacterized protein, transcript variant X1	130.005	7.02242	1.06461e-21	1.12725e-18	yes	up	55.36	8.59	13.76	11.13	0.24	0.31	0.22	0.47	22.21	0.31
gene-LOC136834791	LOC136834791	uncharacterized oxidoreductase TM_0325-like, transcript variant X6	0.174	-2.52622	0.000170471	0.00244488	yes	down	0.42	0.18	0.35	0.21	2.69	11.12	0.56	3.57	0.29	4.485
gene-LOC136834833	LOC136834833	ATP-binding cassette sub-family C member 9-like, transcript variant X1	8.761	3.13112	9.74607e-07	3.43029e-05	yes	up	0.27	0.23	0.2	0.2	0	0.09	0.03	0.07	0.225	0.0475
gene-LOC136834838	LOC136834838	ankyrin repeat domain-containing protein 27-like	0.126	-2.99056	6.03023e-07	2.36482e-05	yes	down	0.31	0.12	0.14	0.13	2.62	4.82	0.75	2.88	0.175	2.7675
gene-LOC136834846	LOC136834846	C-signal-like	0.098	-3.35516	2.59456e-06	7.81195e-05	yes	down	0.24	1.61	1.25	0.47	12.7	24.95	2.84	29.2	0.8925	17.4225
gene-LOC136834848	LOC136834848	uncharacterized protein, transcript variant X2	2.083	1.05865	0.00179434	0.0150786	yes	up	1.3	1.27	1.03	1.4	1.44	1.4	0.71	0.77	1.25	1.08
gene-LOC136834857	LOC136834857	sarcosine dehydrogenase, mitochondrial-like, transcript variant X1	6.584	2.71892	8.47774e-07	3.09535e-05	yes	up	34.29	51.28	43.11	43.11	8.84	5.86	20.09	6.56	42.9475	10.3375
gene-LOC136834879	LOC136834879	uncharacterized protein	0.389	-1.36383	0.00252866	0.019591	yes	down	0.52	1	0.34	0.89	6.05	2.91	1.54	2.26	0.6875	3.19
gene-LOC136834880	LOC136834880	uncharacterized protein, transcript variant X2	12.3	3.62062	4.6479e-06	0.000128663	yes	up	0.86	0.77	0.35	1.16	0	0.13	0.09	0.21	0.785	0.1075
gene-LOC136834907	LOC136834907	serine/threonine-protein kinase MAK, transcript variant X2	0.012	-6.39412	7.65864e-07	2.84534e-05	yes	down	0.14	0	0.08	0.03	0.39	38.29	0.31	6.92	0.0625	11.4775
gene-LOC136834914	LOC136834914	furin-like protease 1	0.139	-2.85134	0.000335988	0.00412071	yes	down	0.91	1.21	0.47	0.63	2.04	23.01	1.01	16.72	0.805	10.695
gene-LOC136834923	LOC136834923	inactive CLIP domain-containing serine protease A8-like	0.169	-2.56291	0.00163558	0.0140322	yes	down	0.43	0.19	0.38	0.17	0.88	3.87	0.72	8.08	0.2925	3.3875
gene-LOC136834945	LOC136834945	integrin alpha-PS3-like, transcript variant X1	3.799	1.92554	0.00505242	0.0330397	yes	up	1.27	0.46	0.2	0.4	0.44	0.41	0.24	0.09	0.5825	0.295
gene-LOC136834964	LOC136834964	integrin alpha-V-like	40.109	5.32587	2.22105e-11	3.32007e-09	yes	up	4.94	3.14	2.15	14.28	0.69	0.36	0.02	0.13	6.1275	0.3
gene-LOC136834965	LOC136834965	integrin alpha-PS3-like, transcript variant X1	10.333	3.36918	1.31422e-06	4.39435e-05	yes	up	2.59	0.75	1.06	0.73	0.26	0.07	0.11	0.5	1.2825	0.235
gene-LOC136834982	LOC136834982	uncharacterized protein	87.736	6.45509	4.54057e-30	1.44231e-26	yes	up	68.08	24.55	23.74	52.99	1.6	0.93	0.19	0.9	42.34	0.905
gene-LOC136834990	LOC136834990	NFX1-type zinc finger-containing protein 1-like, transcript variant X1	3.209	1.68211	0.00247899	0.019324	yes	up	26.54	10.08	5.1	10.13	14.2	7.11	3.48	6.16	12.9625	7.7375
gene-LOC136835029	LOC136835029	uro-adherence factor A-like, transcript variant X4	2.679	1.42193	2.1937e-08	1.45933e-06	yes	up	4.31	4.1	3.59	3.29	2.42	2.82	2.29	2.68	3.8225	2.5525
gene-LOC136835040	LOC136835040	uncharacterized protein, transcript variant X1	0.267	-1.9052	0.00349361	0.0251643	yes	down	4.41	5.86	3	2.69	45.19	12.12	3.97	52.34	3.99	28.405
gene-LOC136835041	LOC136835041	uncharacterized protein	0.011	-6.49683	2.28779e-08	1.51399e-06	yes	down	0	0.08	0.03	0	6.34	1.27	0.82	8.11	0.0275	4.135
gene-LOC136835043	LOC136835043	integrin alpha-PS3-like, transcript variant X1	13.113	3.71298	5.56343e-18	3.07343e-15	yes	up	4.49	2.9	1.57	3.54	0.72	0.41	0.26	0.39	3.125	0.445
gene-LOC136835046	LOC136835046	putative serine protease K12H4.7	2.895	1.53343	0.000684498	0.00726586	yes	up	262.05	481.7	683.11	457.32	292.03	310.74	358.23	184.07	471.045	286.267
gene-LOC136835055	LOC136835055	uncharacterized protein	29.224	4.86908	0.000532574	0.00597781	yes	up	0.24	0.43	0.02	0.17	0.05	0	0	0	0.215	0.0125
gene-LOC136835118	LOC136835118	uncharacterized protein	18.305	4.19419	3.36733e-05	0.000659249	yes	up	1.71	0.17	0.42	0.43	0	0.13	0.07	0.08	0.6825	0.07
gene-LOC136835119	LOC136835119	fucose mutarotase-like, transcript variant X1	2.518	1.3321	5.1193e-05	0.000918727	yes	up	14.76	13.61	10.96	16.39	7.02	13.65	8.92	10.66	13.93	10.0625
gene-LOC136835150	LOC136835150	uncharacterized protein	0.328	-1.60997	0.00182357	0.0152436	yes	down	6.94	8.08	4.88	7.1	37.94	50.23	6.47	62.4	6.75	39.26
gene-LOC136835172	LOC136835172	ileal sodium/bile acid cotransporter-like	0.237	-2.07844	0.000335668	0.00412071	yes	down	22.22	12.78	15.65	10.27	89.01	154.08	25.32	237.41	15.23	126.455
gene-LOC136835181	LOC136835181	rhodanese domain-containing protein CG4456-like	0.144	-2.79742	6.19356e-05	0.00107654	yes	down	0.45	0.54	0.58	0.17	1.6	11.28	3.25	6.6	0.435	5.6825
gene-LOC136835183	LOC136835183	organic cation transporter protein-like, transcript variant X1	0.207	-2.27237	1.80598e-05	0.000395635	yes	down	6.7	25.22	11.62	12.01	104.77	151.1	30.34	217.72	13.8875	125.983
gene-LOC136835187	LOC136835187	glutathione peroxidase-like	5.99	2.58253	8.13104e-06	0.000204986	yes	up	1883.65	1015.23	1524.8	1540.05	460.52	136.97	680.47	392.12	1490.93	417.52
gene-LOC136835188	LOC136835188	D-beta-hydroxybutyrate dehydrogenase, mitochondrial-like	12.554	3.65004	5.95066e-05	0.00103859	yes	up	2.18	0.85	0.44	0.57	0	0.24	0.19	0.14	1.01	0.1425
gene-LOC136835216	LOC136835216	pre-mRNA-splicing factor Syf2	0.443	-1.17506	0.00352298	0.0253614	yes	down	4.2	6.45	4.23	3.82	18.3	26.29	6.29	28.64	4.675	19.88
gene-LOC136835237	LOC136835237	basic salivary proline-rich protein 1-like, transcript variant X1	2.32	1.21428	0.000870626	0.008731	yes	up	4.39	3.97	2.1	4.69	4.32	2.49	2.39	1.82	3.7875	2.755
gene-LOC136835251	LOC136835251	uncharacterized lncRNA	4.559	2.18858	0.000174814	0.00248178	yes	up	17.42	21.21	30.39	65.91	12.98	6.26	18.99	10.48	33.7325	12.1775
gene-LOC136835253	LOC136835253	DNA repair protein RAD51 homolog 2-like	3.583	1.84116	0.00200263	0.0163952	yes	up	141.93	166.23	237.86	470.21	111.43	52.62	194.17	100.12	254.058	114.585
gene-LOC136835254	LOC136835254	acyl-CoA Delta-9 desaturase-like	3.391	1.76158	0.00300318	0.022341	yes	up	112.68	117.05	164.44	305.95	79.82	38.56	148.86	66.29	175.03	83.3825
gene-LOC136835270	LOC136835270	uncharacterized protein, transcript variant X1	3.052	1.60965	0.000517767	0.00584778	yes	up	2.4	1.63	0.68	3	1.19	1.36	0.59	1.47	1.9275	1.1525
gene-LOC136835288	LOC136835288	cyclin-dependent kinase 10-like, transcript variant X1	2.107	1.07551	0.00656995	0.0401357	yes	up	1.67	1.93	0.67	1.7	1.41	1.03	1.2	1.24	1.4925	1.22
gene-LOC136835302	LOC136835302	microsomal glutathione S-transferase 1-like	5.761	2.5263	5.1331e-05	0.000919904	yes	up	23.12	8.3	6.53	3.15	2.49	3.78	2.66	4.27	10.275	3.3
gene-LOC136835313	LOC136835313	high mobility group nucleosome-binding domain-containing protein 5-like, transcript variant X1	0.411	-1.28389	0.000121187	0.00186191	yes	down	3.23	4.8	2.54	2.95	23.55	13.02	8.77	15.3	3.38	15.16
gene-LOC136835314	LOC136835314	sodium/potassium-transporting ATPase subunit beta-like, transcript variant X1	10.213	3.35229	2.49941e-11	3.65029e-09	yes	up	4.75	4.35	2.81	12.38	1.84	0.8	0.75	1.19	6.0725	1.145
gene-LOC136835329	LOC136835329	uncharacterized lncRNA	3.529	1.81923	0.00121001	0.0111409	yes	up	2.89	6.46	3.1	7.08	0.88	3.26	1.04	4.5	4.8825	2.42
gene-LOC136835331	LOC136835331	ryncolin-2-like, transcript variant X2	3.592	1.84492	0.00435944	0.0297482	yes	up	0.16	0.36	0.25	1.02	0.34	0.18	0.11	0.27	0.4475	0.225
gene-LOC136835334	LOC136835334	uncharacterized protein, transcript variant X1	7.48	2.9031	1.20985e-07	6.22362e-06	yes	up	4.38	3.18	1.66	1.52	0.45	0.48	0.5	1.11	2.685	0.635
gene-LOC136835338	LOC136835338	midasin-like	0.192	-2.37798	3.50192e-08	2.16328e-06	yes	down	0.35	1.01	0.32	0.39	8.42	3.78	2.59	4.27	0.5175	4.765
gene-LOC136835364	LOC136835364	uncharacterized protein, transcript variant X3	0.085	-3.56223	4.11519e-06	0.000114666	yes	down	0.38	3.27	2.57	2.25	51.17	104.16	3.9	30.57	2.1175	47.45
gene-LOC136835376	LOC136835376	peptidyl-prolyl cis-trans isomerase-like, transcript variant X2	3.15	1.65543	0.00221042	0.0177102	yes	up	701.32	600.34	824.22	800.12	452.04	214.68	659.61	208.51	731.5	383.71
gene-LOC136835436	LOC136835436	uncharacterized protein	0.272	-1.87828	1.74044e-05	0.000385261	yes	down	2.29	7.36	3.28	3.75	33.65	32.55	8.59	36.89	4.17	27.92
gene-LOC136835439	LOC136835439	NPC intracellular cholesterol transporter 1-like	0.344	-1.5389	0.00496947	0.0326822	yes	down	19.01	14.38	14.74	14.71	75.22	145.43	13.7	125.89	15.71	90.06
gene-LOC136835450	LOC136835450	uncharacterized protein, transcript variant X2	3.237	1.6946	0.000448132	0.00521903	yes	up	8.39	2.25	3.07	4.67	3.05	2.3	2.09	3.09	4.595	2.6325
gene-LOC136835460	LOC136835460	cell adhesion molecule 2-like, transcript variant X3	0.157	-2.66981	1.91596e-08	1.28805e-06	yes	down	0.23	0.21	0.25	0.3	2.38	5.58	1.06	3.22	0.2475	3.06
gene-LOC136835474	LOC136835474	-	0.215	-2.21519	0.00533426	0.0344571	yes	down	2.75	1.41	0.7	0.81	15.44	11.02	0.67	26.02	1.4175	13.2875
gene-LOC136835492	LOC136835492	ATP-dependent RNA helicase DDX54, transcript variant X2	0.321	-1.64007	1.1479e-06	3.93133e-05	yes	down	1.49	2.26	1.29	1.29	13.83	7.01	7.01	7.13	1.5825	8.745
gene-LOC136835497	LOC136835497	cyanocobalamin reductase / alkylcobalamin dealkylase-like	0.49	-1.0277	0.00764354	0.0449208	yes	down	0.41	0.93	0.31	0.49	1.66	2.71	0.99	2.42	0.535	1.945
gene-LOC136835522	LOC136835522	protein FAM136A, transcript variant X1	0.352	-1.50687	0.00255109	0.0197286	yes	down	1.12	3.03	1.7	1.97	18.61	4.75	8.75	6.47	1.955	9.645
gene-LOC136835552	LOC136835552	uncharacterized protein	2.469	1.3037	0.00298238	0.0222383	yes	up	6.39	5.59	3.99	13.08	4.6	7.41	2.38	7.29	7.2625	5.42
gene-LOC136835553	LOC136835553	uncharacterized protein	3.248	1.69954	5.56678e-05	0.000982382	yes	up	3.23	2.76	2.17	7.27	2.62	2.86	1.43	2.14	3.8575	2.2625
gene-LOC136835554	LOC136835554	receptor-type tyrosine-protein phosphatase epsilon-like, transcript variant X1	3.853	1.94609	7.11063e-07	2.68892e-05	yes	up	7.66	5.49	3.95	11.29	4.18	4.51	1.82	6.63	7.0975	4.285
gene-LOC136835557	LOC136835557	receptor-type tyrosine-protein phosphatase alpha-like	6.324	2.66094	0.000412782	0.00486531	yes	up	0.3	0.1	0.1	0.56	0.1	0.11	0.07	0.02	0.265	0.075
gene-LOC136835560	LOC136835560	uncharacterized protein, transcript variant X2	8.376	3.06629	0.00646931	0.0397289	yes	up	0.59	0.2	0.58	1.84	0.42	0.33	0	0	0.8025	0.1875
gene-LOC136835561	LOC136835561	uncharacterized lncRNA	16.983	4.086	0.00444454	0.0301185	yes	up	0.83	0.18	0.07	0.52	0.09	0.1	0	0	0.4	0.0475
gene-LOC136835564	LOC136835564	-	7.018	2.81108	0.00272948	0.0207297	yes	up	585.21	629.58	734.75	698.2	227.42	10.31	335.54	17.41	661.935	147.67
gene-LOC136835577	LOC136835577	5-phosphohydroxy-L-lysine phospho-lyase	0.343	-1.54305	0.00179785	0.0150982	yes	down	20.79	68.83	50.93	38.95	159.64	151.65	304.81	243.57	44.875	214.917
gene-LOC136835582	LOC136835582	eukaryotic translation initiation factor 5-like, transcript variant X2	4.028	2.01015	0.000339404	0.00414861	yes	up	1.14	2.52	0.7	0.84	0.29	0.89	0.82	0.35	1.3	0.5875
gene-LOC136835593	LOC136835593	uncharacterized protein	2.119	1.08349	0.0061612	0.0385546	yes	up	4273.44	2829.39	4541.35	3735.85	2791.28	4642.53	1587.01	4977.92	3845.01	3499.68
gene-LOC136835611	LOC136835611	uncharacterized protein	0.374	-1.41789	0.00190793	0.0157827	yes	down	0.41	1.42	0.7	0.63	6.16	3.96	2.05	3.08	0.79	3.8125
gene-LOC136835618	LOC136835618	coiled-coil-helix-coiled-coil-helix domain-containing protein 7	0.432	-1.20975	6.46714e-05	0.00111495	yes	down	2.94	3.08	2.23	3.25	17.38	13.27	7.58	13.59	2.875	12.955
gene-LOC136835652	LOC136835652	uncharacterized protein	0.061	-4.04274	0.00294346	0.0220398	yes	down	0.03	0	0.01	0.05	0.16	1.94	0	1.08	0.0225	0.795
gene-LOC136835657	LOC136835657	CDGSH iron-sulfur domain-containing protein 3, mitochondrial-like	0.438	-1.19177	0.00434245	0.029712	yes	down	6.75	7.18	6.15	5.91	57.68	19.82	13.03	23.42	6.4975	28.4875
gene-LOC136835686	LOC136835686	uncharacterized protein	3.248	1.69976	0.000658039	0.00704384	yes	up	7.77	5.4	8.72	8.34	6.6	1.8	5.01	2.83	7.5575	4.06
gene-LOC136835752	LOC136835752	monocarboxylate transporter 12-like	0.461	-1.11787	0.00522998	0.0339462	yes	down	4.51	7.01	7.5	7.82	39.28	29	9.7	27.71	6.71	26.4225
gene-LOC136835861	LOC136835861	uncharacterized protein	3.334	1.73719	0.000235288	0.00310443	yes	up	8.67	4.86	3.38	12.83	3.54	5.43	2.06	5.39	7.435	4.105
gene-LOC136835862	LOC136835862	receptor-type tyrosine-protein phosphatase delta-like	3.136	1.64881	0.00764314	0.0449208	yes	up	2.36	1.14	1.07	3.39	0.71	1.82	0.41	1.81	1.99	1.1875
gene-LOC136835863	LOC136835863	uncharacterized protein	7.679	2.94091	2.71292e-06	8.07267e-05	yes	up	3.47	1.36	0.57	2.73	0.73	1.06	0.35	0.4	2.0325	0.635
gene-LOC136835865	LOC136835865	pyrroline-5-carboxylate reductase 3-like	4.98	2.31609	2.04853e-08	1.36993e-06	yes	up	6.77	10.16	4.63	11.31	2.74	2.94	3.47	1.7	8.2175	2.7125
gene-LOC136835889	LOC136835889	sodium- and chloride-dependent transporter XTRP3A, transcript variant X1	0.121	-3.04505	3.44124e-15	1.21457e-12	yes	down	1.24	3.12	2.88	2.55	52.46	35.39	16.86	46.04	2.4475	37.6875
gene-LOC136835921	LOC136835921	uncharacterized lncRNA, transcript variant X1	3.062	1.61462	0.00301273	0.0223858	yes	up	1.34	0.83	0.98	2.18	1.21	1.28	0.47	0.4	1.3325	0.84
gene-LOC136835935	LOC136835935	uncharacterized lncRNA	0.019	-5.68217	0.00248543	0.0193298	yes	down	0	0	0	0	0	1.66	0.2	3.4	0	1.315
gene-LOC136835940	LOC136835940	nuclear factor 7, ovary-like, transcript variant X1	0.001	-10.6147	0.000611327	0.00665027	yes	down	0	0	0	0	0	112.03	7	112.99	0	58.005
gene-LOC136835952	LOC136835952	putative aldolase class 2 protein PA3430	6.557	2.71298	0.000323193	0.00399464	yes	up	4.17	2.94	6.59	3.69	1.8	0.1	1.92	0.76	4.3475	1.145
gene-LOC136835955	LOC136835955	uncharacterized protein	12.775	3.6753	0.00011323	0.00176745	yes	up	1047.95	1014.87	983.75	1210.55	91.51	10.54	359.77	18.9	1064.28	120.18
gene-LOC136835969	LOC136835969	techylectin-5A-like	0.247	-2.01631	0.00568212	0.0363896	yes	down	0.03	0.02	0.14	0.15	0.36	1.21	0.56	0.5	0.085	0.6575
gene-LOC136835978	LOC136835978	-	2.008	1.00599	0.00235978	0.0186001	yes	up	2.85	2	1.35	2.31	2	1.58	1.8	2.07	2.1275	1.8625
gene-LOC136836045	LOC136836045	uncharacterized protein, transcript variant X1	0.096	-3.38551	0.00419071	0.028884	yes	down	0	0.02	0	0.01	0.03	0.08	0.08	0.26	0.0075	0.1125
gene-LOC136836055	LOC136836055	putative leucine-rich repeat-containing protein DDB_G0290503, transcript variant X1	0.431	-1.2149	0.00561669	0.0360615	yes	down	0.11	0.54	0.29	0.26	1.74	1.51	0.67	1.06	0.3	1.245
gene-LOC136836069	LOC136836069	SH3 domain-binding protein 5-like	0.242	-2.04574	0.000207301	0.0028362	yes	down	4.86	5.01	3.11	4.18	15.59	64.36	7.55	49.14	4.29	34.16
gene-LOC136836100	LOC136836100	macrophage mannose receptor 1-like, transcript variant X1	2.553	1.35217	0.0011338	0.0106183	yes	up	147.14	76.67	55.94	55.48	63.32	56.37	47.57	71.25	83.8075	59.6275
gene-LOC136836105	LOC136836105	plexin-B-like, transcript variant X1	3.207	1.6813	0.00409346	0.0283596	yes	up	0.2	0.14	0.19	0.49	0.16	0.24	0.13	0.06	0.255	0.1475
gene-LOC136836273	LOC136836273	uncharacterized protein	4.157	2.05537	7.49284e-05	0.00126617	yes	up	444.3	190.38	187.35	276.1	198.97	86.24	130.97	54.92	274.533	117.775
gene-LOC136836290	LOC136836290	uncharacterized protein	0.362	-1.46525	0.00141972	0.0125532	yes	down	0.32	0.69	0.36	0.22	3.27	2.07	1.12	1.57	0.3975	2.0075
gene-LOC136836295	LOC136836295	uncharacterized protein, transcript variant X4	0.367	-1.44565	5.4238e-05	0.000962497	yes	down	3.96	7.13	2.9	3.23	24.61	26.09	8.58	26.59	4.305	21.4675
gene-LOC136836299	LOC136836299	uncharacterized protein	4.137	2.04859	0.00470284	0.0314048	yes	up	0.55	0.92	1.86	0.68	0.22	0.54	0.75	0.16	1.0025	0.4175
gene-LOC136836306	LOC136836306	uncharacterized protein, transcript variant X1	0.105	-3.24533	0.000947801	0.00930661	yes	down	0.14	0.22	0.16	0.25	0.9	10.14	0.06	3.95	0.1925	3.7625
gene-LOC136836322	LOC136836322	crustacean calcium-binding protein 23-like	5.306	2.40765	2.05604e-07	9.80403e-06	yes	up	3.3	4.69	1.16	4.75	0.74	1.75	1.06	0.93	3.475	1.12
gene-LOC136836323	LOC136836323	uncharacterized protein, transcript variant X1	9.828	3.29693	1.37802e-08	9.89216e-07	yes	up	2.51	0.88	1.11	1.71	0.2	0.73	0.12	0.3	1.5525	0.3375
gene-LOC136836324	LOC136836324	uncharacterized protein	5.93	2.56795	0.000109628	0.00173034	yes	up	1.36	0.96	0.42	1.18	0.26	0.75	0.07	0.16	0.98	0.31
gene-LOC136836328	LOC136836328	cyclin-dependent kinase 9-like	0.432	-1.21214	3.08799e-05	0.000614021	yes	down	1.59	2.62	1.19	1.34	7.52	8.73	3.35	7.54	1.685	6.785
gene-LOC136836335	LOC136836335	fibrinogen-like protein 1	10.761	3.42779	0.000918111	0.00907117	yes	up	2.24	1.18	0.41	2.64	0.62	0.59	0	0	1.6175	0.3025
gene-LOC136836360	LOC136836360	serine-rich adhesin for platelets	0.352	-1.50677	0.00150124	0.0131188	yes	down	1.19	0.76	0.65	1.03	2.83	7.9	1.74	7.17	0.9075	4.91
gene-LOC136836363	LOC136836363	ras guanine nucleotide exchange factor E-like	0.042	-4.56536	0.00410466	0.0284062	yes	down	28.41	2.44	2.68	1.67	10	1216.16	3.08	345.14	8.8	393.595
gene-LOC136836384	LOC136836384	protein FAM185A, transcript variant X3	0.49	-1.02924	0.000258252	0.0033449	yes	down	0.38	0.59	0.34	0.48	2.24	1.93	1.1	1.36	0.4475	1.6575
gene-LOC136836385	LOC136836385	-	0.075	-3.74376	6.61635e-08	3.75301e-06	yes	down	1.93	2.46	1.12	0.77	10.12	60.51	8.75	77.07	1.57	39.1125
gene-LOC136836412	LOC136836412	maleylacetoacetate isomerase-like, transcript variant X1	2.543	1.34642	0.00148399	0.0129859	yes	up	4.09	3.95	5.19	5.11	4.17	1.73	3.8	3.34	4.585	3.26
gene-LOC136836420	LOC136836420	E3 ubiquitin-protein ligase trim-21-like, transcript variant X1	0.42	-1.25215	0.00329421	0.0240139	yes	down	13.22	27.73	15.75	21	101.74	114.84	22.19	118.22	19.425	89.2475
gene-LOC136836448	LOC136836448	vasopressin V1a receptor-like	0.155	-2.69052	0.0072861	0.0433652	yes	down	0.15	0.02	0	0.14	0.48	1.45	0.12	1.83	0.0775	0.97
gene-LOC136836450	LOC136836450	beta-hexosaminidase subunit alpha-like, transcript variant X1	4.71	2.23563	5.18718e-07	2.057e-05	yes	up	30.56	12.71	20.72	17.15	5.38	11.3	7.97	6.98	20.285	7.9075
gene-LOC136836460	LOC136836460	uncharacterized protein	42.781	5.41891	2.07835e-05	0.000445747	yes	up	0.35	0.17	0.14	0.6	0	0	0	0.05	0.315	0.0125
gene-LOC136836492	LOC136836492	uncharacterized protein	14.279	3.83581	0.000127781	0.00193515	yes	up	6.03	0.96	4.89	11.25	2.49	0.4	0.31	0	5.7825	0.8
gene-LOC136836502	LOC136836502	monocarboxylate transporter 13-like, transcript variant X1	4.319	2.11061	0.00398878	0.0277859	yes	up	20.03	24.83	18.84	21.03	16.67	1.4	12.75	2.44	21.1825	8.315
gene-LOC136836516	LOC136836516	uncharacterized lncRNA	0.492	-1.02248	0.00022369	0.00299179	yes	down	1.42	1.4	0.91	1.41	5.41	5.59	3.32	5.18	1.285	4.875
gene-LOC136836523	LOC136836523	vitelline membrane outer layer protein 1-like	2.423	1.27701	1.14858e-05	0.000272273	yes	up	1466.93	1000.16	1216.69	1207.92	854.5	1006.17	794.97	1019.47	1222.92	918.778
gene-LOC136836524	LOC136836524	uncharacterized protein, transcript variant X4	6.467	2.69311	5.47165e-06	0.000148871	yes	up	3.37	4.68	2.45	7.63	2.17	0.74	1.49	0.36	4.5325	1.19
gene-LOC136836525	LOC136836525	proton-coupled folate transporter-like	4.742	2.24556	1.09075e-07	5.70331e-06	yes	up	3.75	3.71	2.31	2.91	1.02	0.76	1.59	1.08	3.17	1.1125
gene-LOC136836535	LOC136836535	microtubule-associated protein RP/EB family member 1-like, transcript variant X1	0.258	-1.95241	0.00395033	0.0275634	yes	down	30.55	11.99	12.53	13.17	145.13	140.36	12.74	227.33	17.06	131.39
gene-LOC136836549	LOC136836549	uncharacterized lncRNA, transcript variant X2	0.331	-1.59362	0.00667464	0.040578	yes	down	0.07	0.07	0.1	0.07	0.39	0.47	0.34	0.58	0.0775	0.445
gene-LOC136836561	LOC136836561	apolipoprotein D-like, transcript variant X2	0.002	-8.7339	3.38715e-05	0.000661093	yes	down	0	0.13	0.2	0.1	1.66	193.42	0	137.72	0.1075	83.2
gene-LOC136836562	LOC136836562	uncharacterized lncRNA, transcript variant X2	3.87	1.95223	0.00134971	0.0121134	yes	up	34.53	16.21	20.09	49.59	26.57	3.61	14.38	10.4	30.105	13.74
gene-LOC136836574	LOC136836574	uncharacterized protein, transcript variant X1	9.551	3.25569	1.40176e-08	9.95015e-07	yes	up	1.24	0.53	0.41	0.61	0.17	0.21	0.07	0.1	0.6975	0.1375
gene-LOC136836589	LOC136836589	agmatinase, mitochondrial-like	10.989	3.45797	0.00261035	0.0200648	yes	up	70.6	127.95	93.2	159.93	1.66	1.06	50.31	1.06	112.92	13.5225
gene-LOC136836647	LOC136836647	fibrinogen-like protein 1	36.317	5.18258	0.000400115	0.00475127	yes	up	0.16	0.29	0.33	1.49	0	0.1	0	0	0.5675	0.025
gene-LOC136836679	LOC136836679	ras-related and estrogen-regulated growth inhibitor, transcript variant X2	4.402	2.13804	0.00102985	0.00988316	yes	up	7.98	2.09	1.75	2.37	0.94	3.16	0.56	1.71	3.5475	1.5925
gene-LOC136836710	LOC136836710	probable methylmalonate-semialdehyde/malonate-semialdehyde dehydrogenase [acylating], mitochondrial, transcript variant X2	2.976	1.57356	8.34934e-08	4.5925e-06	yes	up	87.81	59.02	58.58	67.44	51.09	44.1	23.87	52.39	68.2125	42.8625
gene-LOC136836711	LOC136836711	uncharacterized protein	2.812	1.49166	0.0035633	0.0255134	yes	up	346.86	349.36	364.85	341.27	194.28	89.27	297.56	153.94	350.585	183.762
gene-LOC136836712	LOC136836712	vitelline membrane outer layer protein 1-like, transcript variant X1	2.43	1.28109	0.00502939	0.0329739	yes	up	509.34	464.49	564.55	323.49	340.35	234.92	471.73	266.39	465.467	328.348
gene-LOC136836720	LOC136836720	uncharacterized protein, transcript variant X1	0.391	-1.35342	0.00221203	0.0177102	yes	down	5	13.25	13.21	13.61	91.35	37.28	34.33	40.25	11.2675	50.8025
gene-LOC136836899	LOC136836899	4-hydroxyphenylacetate decarboxylase glycyl radical subunit-like, transcript variant X1	3.793	1.92322	3.8856e-05	0.000734679	yes	up	28.71	11.83	8.53	13.02	8.81	6.85	3.89	11.23	15.5225	7.695
gene-LOC136836911	LOC136836911	harmonin, transcript variant X1	4.153	2.0541	0.000431772	0.00507501	yes	up	1.7	2.19	1.61	1.85	0.49	0.23	1.26	0.79	1.8375	0.6925
gene-LOC136836953	LOC136836953	uncharacterized protein, transcript variant X1	3.927	1.9736	7.6016e-05	0.00128098	yes	up	10.57	4.62	2.81	4.32	4.1	3.17	1.47	1.95	5.58	2.6725
gene-LOC136836962	LOC136836962	chondroitin sulfate N-acetylgalactosaminyltransferase 1-like, transcript variant X1	2.584	1.3695	0.00336312	0.0244361	yes	up	0.42	0.25	0.22	0.68	0.45	0.31	0.14	0.26	0.3925	0.29
gene-LOC136836990	LOC136836990	-	0.06	-4.06309	3.39304e-07	1.46639e-05	yes	down	0.19	0.04	0	0	1.61	2.25	1.59	1.84	0.0575	1.8225
gene-LOC136837021	LOC136837021	protein naked cuticle homolog 1-like	3.986	1.99484	0.00471591	0.0314048	yes	up	0.52	0.19	0.47	0.53	0.24	0.4	0.08	0.13	0.4275	0.2125
gene-LOC136837048	LOC136837048	uncharacterized lncRNA	6.814	2.76852	0.000697016	0.00736796	yes	up	3.54	0.57	0.21	1.02	0.28	0.6	0.15	0.48	1.335	0.3775
gene-LOC136837076	LOC136837076	arginine kinase-like	4.725	2.24043	0.0007439	0.00773486	yes	up	9.3	5.64	8.09	5.9	1.86	1.49	5.43	1.03	7.2325	2.4525
gene-LOC136837106	LOC136837106	growth hormone secretagogue receptor type 1-like, transcript variant X2	24.623	4.62196	1.1337e-05	0.000269752	yes	up	0.26	0.26	0.4	0.27	0.03	0	0	0.06	0.2975	0.0225
gene-LOC136837122	LOC136837122	regucalcin-like	3.037	1.6027	0.00729977	0.0434193	yes	up	232.43	240.19	264.9	375.9	219.04	61.99	255.13	66	278.355	150.54
gene-LOC136837145	LOC136837145	1-phosphatidylinositol 4,5-bisphosphate phosphodiesterase delta-4-like, transcript variant X2	2.148	1.10268	0.00263542	0.0201964	yes	up	1.33	1.26	0.57	1.16	0.83	0.96	0.96	0.72	1.08	0.8675
gene-LOC136837185	LOC136837185	monocarboxylate transporter 9-like	3.41	1.76989	0.000863054	0.00868379	yes	up	0.62	0.26	0.32	0.2	0.14	0.34	0.1	0.22	0.35	0.2
gene-LOC136837204	LOC136837204	collagen alpha-1(I) chain-like, transcript variant X2	2.694	1.42968	0.000447778	0.00521903	yes	up	3.91	2.75	3.41	3.96	2.37	2.3	2.94	1.44	3.5075	2.2625
gene-LOC136837211	LOC136837211	uncharacterized protein	2.475	1.30731	9.24994e-05	0.00150679	yes	up	27.56	19.61	14.5	24.57	20.61	11.06	12.96	17.04	21.56	15.4175
gene-LOC136837220	LOC136837220	uncharacterized lncRNA	5.758	2.5256	2.57425e-06	7.7716e-05	yes	up	3.44	7.25	3.19	4.75	0.48	2.4	0.59	2.35	4.6575	1.455
gene-LOC136837317	LOC136837317	UPF0184 protein AAEL002161-like	0.346	-1.52937	0.000226679	0.00301906	yes	down	19.83	31.47	14.9	20.34	96.73	179.06	34.86	154.55	21.635	116.3
gene-LOC136837371	LOC136837371	very long-chain specific acyl-CoA dehydrogenase, mitochondrial-like	0.356	-1.4917	0.00125438	0.0114171	yes	down	20.14	21.83	10.36	12.43	60.97	148.01	26.13	108.35	16.19	85.865
gene-LOC136837385	LOC136837385	rho GTPase-activating protein conundrum-like, transcript variant X3	0.234	-2.09533	0.000612631	0.00665876	yes	down	27.79	19.81	16.15	40.87	143.78	669.31	37.21	241.18	26.155	272.87
gene-LOC136837414	LOC136837414	-	0.066	-3.92858	0.00141528	0.0125227	yes	down	0	0	0	0.06	0.77	0.65	0.22	0.44	0.015	0.52
gene-LOC136837494	LOC136837494	uncharacterized protein, transcript variant X4	0.236	-2.08062	0.00846126	0.0480164	yes	down	0.09	0.37	0.21	0.07	0.43	1.88	0.66	3.03	0.185	1.5
gene-LOC136837530	LOC136837530	uncharacterized protein	53.738	5.74787	3.11809e-17	1.58474e-14	yes	up	15.66	6.92	6.23	17.42	0.37	0.94	0	0.44	11.5575	0.4375
gene-LOC136837548	LOC136837548	uncharacterized protein, transcript variant X1	3.004	1.5867	0.000331833	0.00408158	yes	up	47.39	39.38	51.29	35.8	18.79	31.34	34.7	16.44	43.465	25.3175
gene-LOC136837659	LOC136837659	prisilkin-39-like	0.007	-7.10574	1.02527e-05	0.000249767	yes	down	0	0.45	0	0	61.58	21.35	0	47.56	0.1125	32.6225
gene-LOC136837694	LOC136837694	sodium/potassium/calcium exchanger Nckx30C-like, transcript variant X2	20.447	4.35384	0.000692901	0.00733667	yes	up	0.17	0.18	0.09	0.11	0.05	0	0	0	0.1375	0.0125
gene-LOC136837696	LOC136837696	uncharacterized protein	6.662	2.73586	0.000208133	0.00283749	yes	up	6.7	16.54	27.74	21.26	1.24	1.27	9.83	0.81	18.06	3.2875
gene-LOC136837701	LOC136837701	shematrin-like protein 1	0	-11.288	0.000168949	0.00242836	yes	down	0	0	0	0	162.13	156.39	0	380.66	0	174.795
gene-LOC136837750	LOC136837750	shematrin-like protein 1	0.027	-5.19597	0.00599546	0.0379185	yes	down	0	0	0	0	10.64	1.02	0	3.72	0	3.845
gene-LOC136837756	LOC136837756	uncharacterized protein, transcript variant X1	0.394	-1.34516	0.000123983	0.00188888	yes	down	0.65	1.42	0.87	0.71	5.69	3.82	3.58	5.59	0.9125	4.67
gene-LOC136837772	LOC136837772	zinc finger CCCH domain-containing protein 15 homolog	0.449	-1.15581	1.19165e-08	8.65204e-07	yes	down	6.03	11.36	6.16	7.65	36.28	33.87	22.09	31.35	7.8	30.8975
gene-LOC136837899	LOC136837899	uncharacterized lncRNA	77.239	6.27125	0.000359378	0.00435296	yes	up	0.44	0.24	0	1.24	0	0	0	0	0.48	0
gene-LOC136838058	LOC136838058	uncharacterized protein	2.171	1.11866	0.00190958	0.015786	yes	up	9.83	12.17	10.12	20.66	16.48	9.82	9.85	8.01	13.195	11.04
gene-LOC136838264	LOC136838264	oocyte zinc finger protein XlCOF6-like, transcript variant X1	3.415	1.77202	0.00806376	0.0464076	yes	up	0.1	0.19	0.12	0.16	0.06	0.14	0.05	0.06	0.1425	0.0775
gene-LOC136838361	LOC136838361	uncharacterized protein, transcript variant X1	2.494	1.31846	0.00827835	0.0472817	yes	up	273.9	234.02	259.96	189.02	219.78	78.98	235.82	115.24	239.225	162.455
gene-LOC136838414	LOC136838414	myosin heavy chain, clone 203-like, transcript variant X1	0.419	-1.25429	0.00590893	0.0375394	yes	down	3.1	5.22	3.91	3.95	38.67	10.81	9.99	12	4.045	17.8675
gene-LOC136838415	LOC136838415	uncharacterized lncRNA, transcript variant X6	0.445	-1.16742	4.48251e-05	0.000830972	yes	down	3.91	8.3	6	7.54	35.77	33.75	14.44	21.97	6.4375	26.4825
gene-LOC136838420	LOC136838420	uncharacterized lncRNA	0.378	-1.40484	1.323e-05	0.000308441	yes	down	82.28	118.79	93.34	102.32	449.99	706.57	203.87	620.68	99.1825	495.277
gene-LOC136838423	LOC136838423	endoplasmic reticulum chaperone BiP-like	0.047	-4.41092	7.62837e-06	0.000195415	yes	down	3.7	6.17	3.85	5.33	680.45	11.36	63.79	18.01	4.7625	193.403
gene-LOC136838440	LOC136838440	N-acetylated-alpha-linked acidic dipeptidase 2-like, transcript variant X1	3.169	1.66406	0.00836067	0.047628	yes	up	42.12	48.12	40.11	53.61	35.8	5.71	40.17	12.82	45.99	23.625
gene-LOC136838441	LOC136838441	transient receptor potential channel pyrexia-like	3.707	1.8904	0.00140432	0.0124517	yes	up	15.68	3.25	3.27	5.27	4.43	3.17	1.75	4.84	6.8675	3.5475
gene-LOC136838442	LOC136838442	xanthine dehydrogenase/oxidase-like	5.271	2.39802	0.00140013	0.0124319	yes	up	34.99	48.85	37.59	92.37	47.28	1.75	9.66	15.51	53.45	18.55
gene-LOC136838447	LOC136838447	uncharacterized protein, transcript variant X1	2.917	1.54449	0.000553527	0.00616867	yes	up	1.22	0.76	0.58	1.89	1.05	0.8	0.61	0.58	1.1125	0.76
gene-LOC136838458	LOC136838458	enhancer of split m7 protein-like	3.707	1.89011	0.00155066	0.0134215	yes	up	10.53	3.69	4.48	3.69	1.23	4.61	3.17	1.91	5.5975	2.73
gene-LOC136838459	LOC136838459	uncharacterized protein	10.314	3.36651	1.2595e-07	6.4529e-06	yes	up	38.55	8.38	13.94	11.85	4.17	2.2	4.31	1.86	18.18	3.135
gene-LOC136838463	LOC136838463	enhancer of split mbeta protein-like	3.866	1.95079	0.000216733	0.00291408	yes	up	30.89	28.3	35.03	30.03	15.17	7.19	22.71	8.41	31.0625	13.37
gene-LOC136838465	LOC136838465	-	57.214	5.83829	2.16013e-13	5.17861e-11	yes	up	2.21	0.91	1.13	2.75	0.04	0.13	0.03	0.04	1.75	0.06
gene-LOC136838469	LOC136838469	uncharacterized lncRNA	27.093	4.75984	6.34178e-07	2.44178e-05	yes	up	0.69	0.19	0.39	0.51	0.11	0.02	0	0	0.445	0.0325
gene-LOC136838478	LOC136838478	uncharacterized protein, transcript variant X1	0.258	-1.95252	0.00768915	0.0451054	yes	down	5.61	2.88	9.47	18.73	94.73	58.97	8.04	118.12	9.1725	69.965
gene-LOC136838482	LOC136838482	retinoid-inducible serine carboxypeptidase-like	5.078	2.34427	2.68118e-05	0.000546824	yes	up	352.37	189.11	346.33	217.69	108.04	48.32	151.84	64.76	276.375	93.24
gene-LOC136838496	LOC136838496	uncharacterized protein, transcript variant X1	4.646	2.21597	0.00113403	0.0106183	yes	up	2.42	2.89	4.3	13.03	4.57	0.99	2.18	0.99	5.66	2.1825
gene-LOC136838505	LOC136838505	uncharacterized protein	2.486	1.3141	0.00353407	0.0254125	yes	up	7.56	5.76	3.81	2.61	2.15	4.31	2.94	4.87	4.935	3.5675
gene-LOC136838532	LOC136838532	-	2.142	1.09925	0.00867116	0.0489888	yes	up	1.25	1.3	1.88	1.89	1.09	1.65	0.94	1.76	1.58	1.36
gene-LOC136838533	LOC136838533	zinc finger CCHC domain-containing protein 10-like	0.397	-1.33168	0.000396223	0.00471828	yes	down	1.56	2.23	1.07	1.05	7.08	8.69	2.68	9	1.4775	6.8625
gene-LOC136838539	LOC136838539	uncharacterized protein, transcript variant X1	3.079	1.62244	0.00715545	0.042813	yes	up	2.33	1.72	1.25	7.54	1.83	2.14	1.86	0.98	3.21	1.7025
gene-LOC136838548	LOC136838548	platelet-derived growth factor subunit B-like, transcript variant X1	97.137	6.60195	9.08458e-40	5.77144e-36	yes	up	130.48	60.33	51.53	114.39	3.01	2	0.53	1.57	89.1825	1.7775
gene-LOC136838557	LOC136838557	carboxypeptidase Q-like	4.743	2.24579	6.37893e-06	0.000170633	yes	up	99.62	66.23	94.21	70.13	33.06	20.05	46.48	19.19	82.5475	29.695
gene-LOC136838576	LOC136838576	uncharacterized protein, transcript variant X5	0.198	-2.33346	2.16007e-05	0.000457432	yes	down	14	15.69	10.33	18.02	89.54	288.2	26.02	165.59	14.51	142.338
gene-LOC136838579	LOC136838579	integrin beta-PS-like, transcript variant X1	5.487	2.45607	8.28558e-10	8.2895e-08	yes	up	12.27	5.17	6.55	12.74	2.83	4.29	2.1	3.28	9.1825	3.125
gene-LOC136838580	LOC136838580	arrestin domain-containing protein 1-like, transcript variant X2	0.249	-2.00757	3.13991e-05	0.000620627	yes	down	0.59	0.84	0.58	0.57	4.95	8.58	1.18	5.96	0.645	5.1675
gene-LOC136838594	LOC136838594	CCAAT/enhancer-binding protein-like	2.399	1.2627	0.00791912	0.0459608	yes	up	21.49	8	8.66	16.32	16.87	13.69	3.94	10.08	13.6175	11.145
gene-LOC136838612	LOC136838612	claspin-like, transcript variant X1	0.457	-1.12827	0.00797247	0.0461568	yes	down	0.14	0.23	0.23	0.17	0.63	1.31	0.5	0.69	0.1925	0.7825
gene-LOC136838613	LOC136838613	motile sperm domain-containing protein 2-like, transcript variant X5	0.242	-2.0492	3.45369e-05	0.000670987	yes	down	1.43	3.3	1.33	1.17	9.59	15.81	4.19	22.68	1.8075	13.0675
gene-LOC136838614	LOC136838614	choline/ethanolamine kinase, transcript variant X1	0.074	-3.75206	1.01455e-05	0.000248379	yes	down	2.77	2.88	2.25	2.08	12.55	178.44	4.32	162.76	2.495	89.5175
gene-LOC136838620	LOC136838620	carboxypeptidase B1-like	0.001	-9.44848	0.000161837	0.00234203	yes	down	0	0.04	0	0	3.95	9.4	0	49.52	0.01	15.7175
gene-LOC136838681	LOC136838681	formimidoyltransferase-cyclodeaminase-like	4.904	2.29392	2.97692e-05	0.000595665	yes	up	2.76	2.88	6.61	2.11	1.39	1.3	1.65	1.02	3.59	1.34
gene-LOC136838682	LOC136838682	Na(+)/H(+) exchanger beta-like, transcript variant X1	0.103	-3.27926	0.00784342	0.0456532	yes	down	0.49	0.48	0.21	0.9	0.13	36.41	0.11	5.32	0.52	10.4925
gene-LOC136838693	LOC136838693	serine/threonine-protein phosphatase PP1-gamma catalytic subunit B-like	0.018	-5.81215	0.000208809	0.00284081	yes	down	1.37	0.82	2.29	1.16	1.3	448.46	0.35	221.77	1.41	167.97
gene-LOC136838699	LOC136838699	C-type lectin domain family 17, member A-like	3.914	1.96863	9.42084e-07	3.35297e-05	yes	up	58.25	48.5	24.29	36.97	28.91	18.08	17.14	10.6	42.0025	18.6825
gene-LOC136838702	LOC136838702	uncharacterized protein	63.462	5.98781	7.44352e-07	2.78989e-05	yes	up	4.27	0.91	0.74	0.18	0	0.17	0	0.04	1.525	0.0525
gene-LOC136838718	LOC136838718	reticulophagy regulator 3, transcript variant X1	2.94	1.55603	0.00159616	0.0137311	yes	up	4.13	1.95	2.4	2.02	0.87	2.93	0.87	2.2	2.625	1.7175
gene-LOC136838726	LOC136838726	anti-lipopolysaccharide factor-like, transcript variant X1	23.361	4.546	1.37162e-06	4.5385e-05	yes	up	11.75	7.06	3.06	56.76	4.32	0.58	0.62	0.19	19.6575	1.4275
gene-LOC136838731	LOC136838731	uncharacterized protein DDB_G0283697-like, transcript variant X2	2.411	1.26965	0.00106103	0.0100948	yes	up	18.15	24.08	13.51	23.38	24.5	9	13.76	10.31	19.78	14.3925
gene-LOC136838747	LOC136838747	alpha-mannosidase 2C1-like, transcript variant X1	4.089	2.03192	0.0012696	0.0115273	yes	up	104.95	59.39	66.89	106.33	65.07	12.68	49.37	12.68	84.39	34.95
gene-LOC136838750	LOC136838750	transforming acidic coiled-coil-containing protein 3-like, transcript variant X1	0.351	-1.51166	0.000376277	0.00451462	yes	down	0.16	0.62	0.19	0.32	2.16	2.02	1.08	1.15	0.3225	1.6025
gene-LOC136838755	LOC136838755	trypsin-2-like, transcript variant X2	8.597	3.10375	1.60325e-05	0.000360548	yes	up	206.83	92.31	211.04	104.85	41.06	6.41	55.7	18.22	153.757	30.3475
gene-LOC136838757	LOC136838757	sodium/potassium-transporting ATPase subunit beta-2-like, transcript variant X1	0.351	-1.51218	0.000228918	0.00304251	yes	down	7.62	11.19	8.43	5.85	81.22	31.91	25.53	36.34	8.2725	43.75
gene-LOC136838758	LOC136838758	transient receptor potential channel pyrexia-like, transcript variant X1	0.179	-2.4829	0.000183293	0.0025791	yes	down	5.75	3.31	1.22	2.07	19.39	67.19	5.92	41.59	3.0875	33.5225
gene-LOC136838760	LOC136838760	uncharacterized protein C19orf47, transcript variant X1	0.401	-1.31896	9.04036e-06	0.000223476	yes	down	0.51	0.94	0.49	0.79	3.37	3.43	1.5	3.64	0.6825	2.985
gene-LOC136838771	LOC136838771	dual oxidase 2-like	5.52	2.46478	0.000118072	0.00182385	yes	up	0.33	0.13	0.21	0.92	0.19	0.14	0.07	0.13	0.3975	0.1325
gene-LOC136838777	LOC136838777	probable glutamate receptor, transcript variant X1	22.326	4.48064	0.00475278	0.0316172	yes	up	0.09	0	0.25	1.43	0	0.06	0	0.1	0.4425	0.04
gene-LOC136838781	LOC136838781	kinesin-like protein KIF20B, transcript variant X1	0.379	-1.39942	0.00457164	0.0308148	yes	down	0.16	0.82	0.29	0.2	2.52	1.77	1.01	1.45	0.3675	1.6875
gene-LOC136838804	LOC136838804	solute carrier family 41 member 1-like, transcript variant X1	0.3	-1.73836	9.61414e-07	3.40271e-05	yes	down	2.83	4.07	2.57	3.85	20.19	26.08	7.18	27.54	3.33	20.2475
gene-LOC136838834	LOC136838834	uncharacterized protein, transcript variant X1	11.922	3.5755	3.03836e-08	1.93027e-06	yes	up	0.47	0.69	0.51	0.82	0	0.18	0.08	0.12	0.6225	0.095
gene-LOC136838836	LOC136838836	uncharacterized protein, transcript variant X4	0.034	-4.88846	6.95658e-05	0.00118964	yes	down	0.17	0.1	0.39	0	4.27	6.27	0.16	29.15	0.165	9.9625
gene-LOC136838839	LOC136838839	U3 small nucleolar RNA-associated protein 6 homolog	0.28	-1.83605	3.72335e-07	1.57696e-05	yes	down	1.1	2.11	0.83	1.2	13.64	6.5	5.8	7.04	1.31	8.245
gene-LOC136838857	LOC136838857	N-fatty-acyl-amino acid synthase/hydrolase PM20D1-like, transcript variant X2	2.706	1.43621	0.00103789	0.00993033	yes	up	9.11	10.4	6.17	9.6	6.03	12.56	9.19	2.79	8.82	7.6425
gene-LOC136838916	LOC136838916	LWamide neuropeptides-like	0.01	-6.67891	0.00223043	0.017835	yes	down	0.77	0	1.45	0.45	0	398.32	0.37	224.21	0.6675	155.725
gene-LOC136838941	LOC136838941	uncharacterized protein	112.491	6.81367	5.11486e-14	1.44421e-11	yes	up	2.83	2.79	2.11	22.26	0.02	0.2	0.16	0.09	7.4975	0.1175
gene-LOC136838982	LOC136838982	uncharacterized protein	277.207	8.11482	2.66653e-13	5.84155e-11	yes	up	3.7	4.18	1.63	3.39	0	0.08	0	0	3.225	0.02
gene-LOC136838984	LOC136838984	balbiani ring protein 3-like, transcript variant X1	78.183	6.28878	6.81789e-06	0.000178572	yes	up	2.03	0.27	0.55	0.31	0	0	0	0.08	0.79	0.02
gene-LOC136838991	LOC136838991	balbiani ring protein 3-like	26.877	4.74831	2.67603e-05	0.00054665	yes	up	2.12	0.37	0.88	3.16	0.12	0	0	0.32	1.6325	0.11
gene-LOC136838992	LOC136838992	uncharacterized protein	201.067	7.65153	1.95845e-09	1.76483e-07	yes	up	1.01	0.64	0.81	3.11	0	0	0	0	1.3925	0
gene-LOC136838994	LOC136838994	uncharacterized lncRNA	6.678	2.73945	0.00327927	0.0239324	yes	up	5.68	0.48	0.92	7.3	0.19	1.5	0.38	1.94	3.595	1.0025
gene-LOC136839005	LOC136839005	perlucin-like protein	2.242	1.16467	0.00156267	0.0135162	yes	up	645.83	472.59	677.84	653.85	616.59	325.04	474.16	557.42	612.528	493.303
gene-LOC136839029	LOC136839029	uncharacterized protein	9.41	3.2342	3.00898e-05	0.000601133	yes	up	14.47	6.39	8.54	21.53	7.86	1.58	0.74	0.48	12.7325	2.665
gene-LOC136839070	LOC136839070	uncharacterized protein	130.69	7.03001	1.17781e-06	4.02292e-05	yes	up	1.09	0.31	0.19	2.37	0	0	0	0	0.99	0
gene-LOC136839102	LOC136839102	uncharacterized protein	0.337	-1.56886	0.00209783	0.0170102	yes	down	0.46	1.58	0.4	0.62	3.1	5.82	1.39	5.79	0.765	4.025
gene-LOC136839163	LOC136839163	-	0.071	-3.81202	0.000134207	0.00200852	yes	down	54.36	20.47	24.93	70.19	1269.23	2002.32	3.5	1225.57	42.4875	1125.15
gene-LOC136839165	LOC136839165	putative protein heh-1	11.647	3.54187	5.32733e-10	5.50318e-08	yes	up	6.62	5.5	2.78	4.33	1.03	1	0.07	1.15	4.8075	0.8125
gene-LOC136839167	LOC136839167	short coiled-coil protein homolog, transcript variant X3	0.416	-1.26566	0.000581704	0.00639925	yes	down	5.12	8.09	3.54	3.3	21.8	32.95	9.55	24.28	5.0125	22.145
gene-LOC136839203	LOC136839203	sodium/potassium-transporting ATPase subunit beta-like	3.858	1.94796	2.22785e-06	6.90416e-05	yes	up	13.12	6.17	6.43	13.68	4.94	7.38	2.81	4.03	9.85	4.79
gene-LOC136839220	LOC136839220	uncharacterized protein, transcript variant X1	18.954	4.24446	3.52912e-07	1.5098e-05	yes	up	0.87	0.49	0.27	2.9	0.14	0.22	0.02	0.08	1.1325	0.115
gene-LOC136839222	LOC136839222	uncharacterized protein, transcript variant X2	24.173	4.5953	0.00261554	0.0200798	yes	up	0.21	0	0.03	2.54	0.11	0	0.03	0.06	0.695	0.05
gene-LOC136839264	LOC136839264	dual oxidase maturation factor 1-like, transcript variant X4	3.065	1.61584	3.93997e-05	0.000742749	yes	up	4.74	2.37	1.54	3.1	1.98	2.01	1.19	1.87	2.9375	1.7625
gene-LOC136839269	LOC136839269	uncharacterized protein	2.082	1.05789	0.00656891	0.0401357	yes	up	1.43	1.44	0.99	1.71	1.98	0.92	1.09	0.76	1.3925	1.1875
gene-LOC136839274	LOC136839274	gem-associated protein 5-like, transcript variant X1	0.362	-1.4653	2.11463e-07	9.9513e-06	yes	down	0.86	1.56	1.11	1.27	6.15	7.83	3.09	7.31	1.2	6.095
gene-LOC136839280	LOC136839280	uncharacterized lncRNA	43.234	5.43409	3.61012e-05	0.000694751	yes	up	3.77	1.51	0	0.42	0.11	0.04	0	0.1	1.425	0.0625
gene-LOC136839303	LOC136839303	uncharacterized protein, transcript variant X1	4.584	2.19668	0.000113493	0.00176937	yes	up	0.49	0.66	1.07	1.38	0.31	0.6	0.4	0.2	0.9	0.3775
gene-LOC136839307	LOC136839307	uncharacterized protein	11.211	3.4868	0.000111175	0.00174394	yes	up	101.12	40.37	68.88	132.79	23.75	1.47	24.13	1.55	85.79	12.725
gene-LOC136839308	LOC136839308	uncharacterized protein, transcript variant X3	9.472	3.24361	4.46084e-05	0.000828646	yes	up	125.19	61.77	91.61	158.73	31.4	3.09	36.56	5.34	109.325	19.0975
gene-LOC136839312	LOC136839312	10 kDa heat shock protein, mitochondrial-like	0.22	-2.18175	0.00160962	0.0138282	yes	down	20.75	34.26	35.34	36.29	784.11	94.62	139.02	75.71	31.66	273.365
gene-LOC136839341	LOC136839341	uncharacterized protein	0.003	-8.40881	0.00418134	0.0288426	yes	down	0	0	0	0	2.05	11.46	0	37.81	0	12.83
gene-LOC136839365	LOC136839365	probable G-protein coupled receptor B0563.6, transcript variant X3	8.036	3.00641	0.00176831	0.014929	yes	up	0.04	0.65	0.41	2.53	0.32	0.22	0.09	0.1	0.9075	0.1825
gene-LOC136839366	LOC136839366	probable G-protein coupled receptor B0563.6, transcript variant X1	6.99	2.8053	1.8759e-06	5.94394e-05	yes	up	6.55	2.35	2.02	2.38	0.78	0.82	0.44	1.53	3.325	0.8925
gene-LOC136839393	LOC136839393	SEC14-like protein 2, transcript variant X1	0.182	-2.45684	3.71228e-05	0.000709297	yes	down	1	5.37	2.79	4.46	41.23	18.4	10.86	64.36	3.405	33.7125
gene-LOC136839400	LOC136839400	von Willebrand factor A domain-containing protein 7-like, transcript variant X1	6.175	2.62648	0.00200756	0.0163965	yes	up	0.24	0.2	0.09	0.05	0.02	0.04	0.03	0.08	0.145	0.0425
gene-LOC136839494	LOC136839494	elongation factor-like GTPase 1	0.343	-1.54376	8.33544e-07	3.05477e-05	yes	down	1.12	1.7	0.7	0.73	6.1	7.31	3.31	5.68	1.0625	5.6
gene-LOC136839518	LOC136839518	small subunit processome component 20 homolog	0.229	-2.12944	4.68011e-08	2.76583e-06	yes	down	0.43	0.83	0.28	0.55	6.45	3.7	1.74	4.65	0.5225	4.135
gene-LOC136839532	LOC136839532	uncharacterized protein	7.621	2.93	3.50612e-08	2.16328e-06	yes	up	1735.75	1053.16	1558.6	2607.7	416.9	465.17	100.37	778.43	1738.8	440.217
gene-LOC136839533	LOC136839533	uncharacterized protein	208.497	7.70388	2.8549e-12	4.96909e-10	yes	up	1.18	24.16	10.52	6.26	0.13	0	0.16	0.01	10.53	0.075
gene-LOC136839534	LOC136839534	uncharacterized protein	4.776	2.25574	2.13393e-05	0.000454166	yes	up	2463.63	6556.56	2611.32	3147.53	615.85	1299.95	2036.08	902.35	3694.76	1213.56
gene-LOC136839562	LOC136839562	ubiquitin carboxyl-terminal hydrolase 2-like, transcript variant X1	0.365	-1.45596	5.03363e-05	0.000909777	yes	down	11.19	14.72	11.99	14.31	51.82	113.91	28.08	68.7	13.0525	65.6275
gene-LOC136839570	LOC136839570	glutamate receptor ionotropic, kainate glr-3-like, transcript variant X1	0.041	-4.61181	6.56107e-06	0.00017404	yes	down	1.07	0.35	1.09	1.47	5.46	78.66	0.88	41.77	0.995	31.6925
gene-LOC136839574	LOC136839574	uncharacterized protein	0.383	-1.38334	0.00336367	0.0244361	yes	down	24.9	92.18	32.63	35.61	326.53	258.66	66.3	222.19	46.33	218.42
gene-LOC136839604	LOC136839604	thyrotropin-releasing hormone receptor-like	261.871	8.03271	4.73987e-11	6.27341e-09	yes	up	1.47	1.4	0.83	3.88	0	0	0	0	1.895	0
gene-LOC136839637	LOC136839637	oplophorus-luciferin 2-monooxygenase non-catalytic subunit-like	4.206	2.07234	0.00266655	0.0203613	yes	up	260.28	139.75	262.85	145.2	77.82	34.75	168.34	32.3	202.02	78.3025
gene-LOC136839650	LOC136839650	angiopoietin-related protein 7-like, transcript variant X1	28.004	4.80754	3.74429e-09	3.03025e-07	yes	up	2.13	0.87	1.33	1.91	0.3	0.06	0.05	0	1.56	0.1025
gene-LOC136839676	LOC136839676	protein O-linked-mannose beta-1,2-N-acetylglucosaminyltransferase 1-like	106.149	6.72995	3.26214e-06	9.37755e-05	yes	up	0.7	0.11	0.09	0.57	0	0	0	0	0.3675	0
gene-LOC136839753	LOC136839753	triadin-like	0.307	-1.70273	8.30576e-09	6.28172e-07	yes	down	1.33	2.01	1.21	1.16	12.77	7.6	5.17	8.28	1.4275	8.455
gene-LOC136839783	LOC136839783	melanocortin receptor 5-like, transcript variant X1	70.522	6.14001	0.000204971	0.00281857	yes	up	0.17	0.19	0.05	1.42	0	0	0	0	0.4575	0
gene-LOC136839801	LOC136839801	galactose-specific lectin nattectin-like	4.692	2.2302	2.58867e-05	0.000529656	yes	up	73.31	20.38	56.38	74.31	17.11	43.68	14.06	17.68	56.095	23.1325
gene-LOC136839818	LOC136839818	corticotropin-releasing factor-binding protein	8.398	3.07009	0.000421115	0.00495893	yes	up	0.9	0.23	0.5	3.13	0.38	0.24	0.19	0.21	1.19	0.255
gene-LOC136839937	LOC136839937	histone-lysine N-methyltransferase eggless-like	2.02	1.01424	0.00706548	0.0423862	yes	up	0.53	0.59	0.3	0.36	0.59	0.36	0.34	0.28	0.445	0.3925
gene-LOC136839983	LOC136839983	venom protein 302-like	5.574	2.47859	1.90957e-07	9.19053e-06	yes	up	10.13	6.73	5.23	4.49	2.06	2.36	1.11	3.37	6.645	2.225
gene-LOC136839985	LOC136839985	venom protein 302-like	9.725	3.28167	7.5853e-05	0.00127993	yes	up	6.66	2.55	2.97	2.5	1.4	0.39	0.95	0	3.67	0.685
gene-LOC136839986	LOC136839986	uncharacterized lncRNA	35.346	5.14346	1.51565e-09	1.39787e-07	yes	up	17.14	3.56	4.96	3.5	0.71	0.23	0.35	0.39	7.29	0.42
gene-LOC136840017	LOC136840017	F-box/WD repeat-containing protein sel-10, transcript variant X1	4.76	2.25098	1.80245e-05	0.000395635	yes	up	2	2.13	1.22	2.76	0.33	0.7	1.16	0.56	2.0275	0.6875
gene-LOC136840056	LOC136840056	high mobility group-T protein-like	2.286	1.19302	0.000787918	0.00809018	yes	up	162.6	104.55	88.86	127.8	103.92	77.35	103.6	84.96	120.953	92.4575
gene-LOC136840058	LOC136840058	sphingosine-1-phosphate lyase 1-like	3.806	1.92824	6.23036e-06	0.000167364	yes	up	23.03	15.66	21.5	15.86	13.88	6.71	9.66	5.85	19.0125	9.025
gene-LOC136840066	LOC136840066	triosephosphate isomerase-like	0.363	-1.46058	0.000568345	0.00627619	yes	down	4.09	5.74	3.52	3.01	14.07	40.45	9.99	19.68	4.09	21.0475
gene-LOC136840075	LOC136840075	XK-related protein 8-like	9.929	3.31169	0.00109759	0.0103228	yes	up	0.47	0.16	0.1	0.2	0.13	0.03	0	0.03	0.2325	0.0475
gene-LOC136840083	LOC136840083	uncharacterized protein, transcript variant X1	3.083	1.62413	0.0019448	0.016025	yes	up	3.41	2.66	4.93	4.47	3.02	1.11	3.09	1.53	3.8675	2.1875
gene-LOC136840094	LOC136840094	serum amyloid A-5 protein-like	19.211	4.26384	1.60855e-07	7.95263e-06	yes	up	27.38	15.83	7.61	121.69	8.53	3.39	2.72	1.29	43.1275	3.9825
gene-LOC136840095	LOC136840095	serum amyloid A-5 protein-like, transcript variant X1	21.181	4.40473	1.16024e-09	1.092e-07	yes	up	138.05	48.39	28.85	201.14	20.57	6.95	6.19	2.24	104.108	8.9875
gene-LOC136840096	LOC136840096	serum amyloid A-5 protein-like	49.083	5.61715	5.36897e-05	0.000956777	yes	up	1.58	0.31	0.51	2.56	0	0	0.13	0	1.24	0.0325
gene-LOC136840098	LOC136840098	protein sax-3-like	4.16	2.0566	0.000481471	0.00553126	yes	up	0.4	0.18	0.29	0.59	0.21	0.22	0.14	0.06	0.365	0.1575
gene-LOC136840108	LOC136840108	inner centromere protein A-like, transcript variant X1	0.41	-1.28674	0.00200594	0.0163965	yes	down	0.35	0.97	0.32	0.52	3.93	2.33	1.23	1.88	0.54	2.3425
gene-LOC136840112	LOC136840112	uncharacterized protein	8.447	3.07849	0.000849971	0.00859168	yes	up	1.08	0.21	0.34	0.84	0.03	0.05	0.04	0.42	0.6175	0.135
gene-LOC136840124	LOC136840124	tubulin beta-2B chain-like	3.091	1.62808	0.00459831	0.0308969	yes	up	0.64	0.24	0.46	1.04	0.59	0.34	0.22	0.29	0.595	0.36
gene-LOC136840140	LOC136840140	broad-complex core protein isoforms 1/2/3/4/5-like, transcript variant X1	0.228	-2.13109	0.00437146	0.0297685	yes	down	0.5	0.52	0.33	0.57	0.94	12.3	0.7	3.41	0.48	4.3375
gene-LOC136840186	LOC136840186	single insulin-like growth factor-binding domain protein-2	8.733	3.1265	3.0536e-05	0.000609091	yes	up	31.78	8.64	7.03	4.31	1.94	2.04	2.35	4.88	12.94	2.8025
gene-LOC136840194	LOC136840194	uncharacterized protein	0.266	-1.9098	1.50517e-06	4.91638e-05	yes	down	1.01	1.06	0.7	1.03	10.69	5.27	3.07	7.43	0.95	6.615
gene-LOC136840210	LOC136840210	cyclin-D1-binding protein 1 homolog	0.426	-1.23018	0.00226185	0.0179957	yes	down	0.95	1.33	0.34	1.23	5.24	3.88	2.76	4.03	0.9625	3.9775
gene-LOC136840219	LOC136840219	profilin-like, transcript variant X1	2.175	1.12106	0.00133861	0.0120456	yes	up	368.33	223.43	169.3	314.57	186.14	301.56	203.66	199.48	268.908	222.71
gene-LOC136840220	LOC136840220	homeobox protein cut-like, transcript variant X1	6.133	2.61658	0.00313072	0.0230355	yes	up	0.15	0.03	0.1	0.22	0.08	0.01	0.01	0.06	0.125	0.04
gene-LOC136840222	LOC136840222	-	3.26	1.70486	0.00123462	0.0113065	yes	up	6.21	3.86	1.54	2.27	1.33	1.83	2.42	1.55	3.47	1.7825
gene-LOC136840226	LOC136840226	uncharacterized protein	4.843	2.27595	1.0527e-06	3.67462e-05	yes	up	4.45	4.32	2.23	2.29	2.04	0.63	0.69	1.7	3.3225	1.265
gene-LOC136840228	LOC136840228	urocanate hydratase-like	4.129	2.04584	0.00126816	0.011526	yes	up	0.93	0.89	0.64	1.48	0.25	0.55	0.1	1.11	0.985	0.5025
gene-LOC136840258	LOC136840258	uncharacterized protein	2.339	1.22573	0.00156414	0.0135197	yes	up	53.42	41.58	36.76	44.83	50.76	24.16	35.87	21.91	44.1475	33.175
gene-LOC136840259	LOC136840259	ubiquitin domain-containing protein 1, transcript variant X1	0.367	-1.44719	0.00223707	0.0178657	yes	down	1.78	4.35	1.64	2.11	6.76	23.87	4.68	12.02	2.47	11.8325
gene-LOC136840260	LOC136840260	mucin-13-like	0.09	-3.47377	2.34917e-06	7.19511e-05	yes	down	4.3	1.39	1.97	4.81	57.46	166.36	7.93	34.29	3.1175	66.51
gene-LOC136840284	LOC136840284	RRP12-like protein	0.269	-1.89175	6.051e-07	2.36566e-05	yes	down	1.08	2.75	1.16	1.41	17.39	7.74	7.67	8.81	1.6	10.4025
gene-LOC136840286	LOC136840286	uncharacterized protein, transcript variant X2	0.107	-3.22899	1.9214e-05	0.000417503	yes	down	8.47	12.57	7.27	16.74	75.48	407.78	12.81	298.95	11.2625	198.755
gene-LOC136840289	LOC136840289	silk gland factor 1-like	16.202	4.0181	9.07311e-08	4.90566e-06	yes	up	0.35	0.48	0.3	0.85	0.03	0.06	0.09	0.03	0.495	0.0525
gene-LOC136840290	LOC136840290	uncharacterized lncRNA	4.578	2.19473	0.000295595	0.00372603	yes	up	2.23	1.7	1.41	4.12	3.49	0.49	1.76	0.34	2.365	1.52
gene-LOC136840333	LOC136840333	uncharacterized protein, transcript variant X1	0.305	-1.71283	1.86794e-09	1.69528e-07	yes	down	94.51	72.08	75.43	73.85	688.78	535.96	278.03	474.54	78.9675	494.327
gene-LOC136840334	LOC136840334	perlucin-like protein, transcript variant X2	5.035	2.33197	0.000568345	0.00627619	yes	up	0.7	0.22	0.17	1.16	0.23	0.28	0.12	0.32	0.5625	0.2375
gene-LOC136840336	LOC136840336	perlucin-like protein, transcript variant X1	27.701	4.79185	0.00275709	0.0209019	yes	up	1.06	0.07	0	2.08	0.16	0.09	0	0	0.8025	0.0625
gene-LOC136840351	LOC136840351	uncharacterized protein	0.019	-5.70481	5.03448e-06	0.000138759	yes	down	0	0	0	0	0.59	0.49	0.23	0.19	0	0.375
gene-LOC136840369	LOC136840369	-	0.116	-3.10273	0.000339725	0.00414861	yes	down	0.08	0	0.13	0.05	0.81	2.16	0.49	0.63	0.065	1.0225
gene-LOC136840407	LOC136840407	kinectin-like	3.824	1.93516	0.00305131	0.0225558	yes	up	23.28	7.93	14.54	6.16	5.56	2.1	9.02	7.09	12.9775	5.9425
gene-LOC136840462	LOC136840462	-	0.028	-5.14858	5.40941e-08	3.16737e-06	yes	down	0.3	0	0	0.62	4.98	29.47	5.35	7.11	0.23	11.7275
gene-LOC136840575	LOC136840575	myc proto-oncogene protein-like, transcript variant X1	0.437	-1.19387	0.00421248	0.0289788	yes	down	3.07	2.57	3.4	3.8	24.2	17.12	4.92	10.78	3.21	14.255
gene-LOC136840576	LOC136840576	uncharacterized protein, transcript variant X1	0.305	-1.71405	0.00253931	0.0196495	yes	down	4.23	4.21	3.92	2.74	14.11	42.65	4.4	35.85	3.775	24.2525
gene-LOC136840588	LOC136840588	molybdenum cofactor sulfurase-like, transcript variant X1	0.337	-1.5705	0.00656604	0.0401357	yes	down	0.13	0.13	0.16	0.09	1.39	1.7	0.37	0.74	0.1275	1.05
gene-LOC136840595	LOC136840595	heme-binding protein 2-like	4.471	2.1607	0.000232257	0.00307518	yes	up	0.92	0.44	0.6	2	0.61	0.23	0.42	0.29	0.99	0.3875
gene-LOC136840666	LOC136840666	FAD synthase-like	0.303	-1.72169	0.000276181	0.00353389	yes	down	0.46	0.86	0.84	0.85	9.07	2.52	3.2	3.29	0.7525	4.52
gene-LOC136840672	LOC136840672	uncharacterized protein, transcript variant X1	0.286	-1.8077	0.00662747	0.040361	yes	down	0.25	0.5	0.23	0.28	0.92	5.34	0.44	1.52	0.315	2.055
gene-LOC136840678	LOC136840678	SUN domain-containing ossification factor	0.241	-2.05464	0.000492581	0.0056233	yes	down	0.09	0.17	0.03	0.07	0.96	0.35	0.32	0.95	0.09	0.645
gene-LOC136840684	LOC136840684	uncharacterized protein	6.93	2.79293	1.42762e-07	7.16968e-06	yes	up	5.78	2	1.46	5.25	1.07	1.18	0.55	1.08	3.6225	0.97
gene-LOC136840742	LOC136840742	uncharacterized protein, transcript variant X2	3.072	1.61898	0.00174816	0.0147982	yes	up	11.24	13.13	8.29	11.29	5.43	5.47	9.98	2.41	10.9875	5.8225
gene-LOC136840746	LOC136840746	uncharacterized protein, transcript variant X1	6.095	2.60751	0.000173746	0.00247491	yes	up	2.09	0.88	0.56	0.33	0.15	0.4	0.19	0.46	0.965	0.3
gene-LOC136840759	LOC136840759	facilitated trehalose transporter Tret1-2 homolog	0.028	-5.15006	0.00715685	0.042813	yes	down	0	0	0	0	0.11	1.36	0	1.01	0	0.62
gene-LOC136840775	LOC136840775	uncharacterized protein	0.235	-2.08919	0.00874539	0.0493204	yes	down	0.12	0.22	0.1	0.04	0.44	1.97	0.1	1.43	0.12	0.985
gene-LOC136840782	LOC136840782	GPN-loop GTPase 3	0.474	-1.07697	0.000765786	0.00791706	yes	down	1.47	1.65	1.11	2	8.56	5.2	3.82	6.18	1.5575	5.94
gene-LOC136840798	LOC136840798	major facilitator superfamily domain-containing protein 8-like, transcript variant X3	0.416	-1.26466	0.00172303	0.014644	yes	down	27.74	20.93	16.1	19.14	115.56	129.74	27.97	116.33	20.9775	97.4
gene-LOC136840812	LOC136840812	LON peptidase N-terminal domain and RING finger protein 3	2.99	1.58035	9.951e-05	0.00159041	yes	up	12.67	6.35	5.35	6.33	4.5	4.46	3.09	6.89	7.675	4.735
gene-LOC136840835	LOC136840835	protein fem-1 homolog C, transcript variant X1	0.187	-2.41716	0.00361865	0.0257945	yes	down	7.74	6.21	2.35	3.9	8.83	84.02	4.31	108.39	5.05	51.3875
gene-LOC136840932	LOC136840932	acidic mammalian chitinase-like	2.066	1.04691	0.00435282	0.0297472	yes	up	1296.68	771.13	1265.51	892.65	787.33	985.47	848.03	1136.18	1056.49	939.253
gene-LOC136840937	LOC136840937	chitinase-3-like protein 1	2.162	1.11214	0.000974986	0.00946384	yes	up	4110.3	2764.11	4065.88	3700.21	3052.44	3453.98	1799.28	4495.64	3660.12	3200.34
gene-LOC136840938	LOC136840938	chitinase-3-like protein 1, transcript variant X1	2.231	1.15755	0.00303245	0.0224793	yes	up	2732.64	1987.32	3239.77	2475.64	2747.12	1355.78	2036.09	2362.81	2608.84	2125.45
gene-LOC136840983	LOC136840983	ATPase inhibitor mai-2, mitochondrial-like, transcript variant X1	2.93	1.55093	0.00302672	0.0224659	yes	up	87.23	146.05	132.8	130.35	57.81	50.32	124.72	41.07	124.108	68.48
gene-LOC136841006	LOC136841006	uncharacterized protein, transcript variant X2	7.006	2.80864	2.75973e-06	8.17368e-05	yes	up	19.21	5.35	5.76	11.67	2.26	1.67	1.41	5.62	10.4975	2.74
gene-LOC136841007	LOC136841007	uncharacterized protein	4.575	2.19368	6.26481e-10	6.4194e-08	yes	up	15.8	9.3	7.3	11.24	5.09	4.89	3.47	3.93	10.91	4.345
gene-LOC136841045	LOC136841045	molybdenum cofactor sulfurase-like	0.291	-1.78129	5.10178e-05	0.000918176	yes	down	0.54	0.39	0.24	0.3	3.08	4.1	1.22	1.56	0.3675	2.49
gene-LOC136841096	LOC136841096	-	0.397	-1.33213	0.0071314	0.0427212	yes	down	0.12	0.48	0.31	0.27	1.35	1.77	0.82	1.42	0.295	1.34
gene-LOC136841097	LOC136841097	uncharacterized protein	6.196	2.63132	9.54037e-06	0.000234815	yes	up	215.44	117.15	148.27	258.73	78.39	20.64	77.3	24.79	184.898	50.28
gene-LOC136841127	LOC136841127	uncharacterized protein	13.971	3.80437	2.04951e-10	2.35419e-08	yes	up	154.67	86.43	75.78	146.64	16.94	3.66	17.55	2.18	115.88	10.0825
gene-LOC136841197	LOC136841197	ATP synthase subunit a-like	2.159	1.11049	0.00384404	0.0269996	yes	up	843.72	944.48	932.01	803.17	589.23	608.16	950.79	629.2	880.845	694.345
gene-LOC136841381	LOC136841381	potassium channel subfamily K member 13-like	0.113	-3.15133	0.000977503	0.00948104	yes	down	0.02	0	0	0.05	0.24	0.27	0.24	0.28	0.0175	0.2575
gene-LOC136841385	LOC136841385	protein croquemort-like, transcript variant X1	4.884	2.28802	0.000404845	0.00479847	yes	up	1.04	2.5	3.54	1.6	0.28	0.65	1.34	0.66	2.17	0.7325
gene-LOC136841387	LOC136841387	uncharacterized protein, transcript variant X1	2.435	1.28394	0.00207338	0.0168442	yes	up	1.42	0.93	1	2.31	1.12	1.43	0.79	0.87	1.415	1.0525
gene-LOC136841391	LOC136841391	carbohydrate sulfotransferase 11-like	16.52	4.04617	0.00266826	0.0203621	yes	up	0.16	0.07	0.21	0.09	0.03	0	0.03	0	0.1325	0.015
gene-LOC136841399	LOC136841399	uncharacterized protein	0.117	-3.09393	0.00244798	0.019141	yes	down	0.01	0	0.01	0.03	0.14	0.46	0.08	0.32	0.0125	0.25
gene-LOC136841405	LOC136841405	sulfotransferase 1A1-like, transcript variant X1	8.531	3.09279	0.00514661	0.0335004	yes	up	26.27	4.63	6.12	4.81	0.85	0	2.89	6.44	10.4575	2.545
gene-LOC136841410	LOC136841410	S-adenosylmethionine-dependent nucleotide dehydratase RSAD2-like	18.833	4.2352	1.27199e-33	5.38729e-30	yes	up	5.12	11.4	4.53	8.83	1.1	0.69	0.45	0.57	7.47	0.7025
gene-LOC136841412	LOC136841412	dentin sialophosphoprotein-like, transcript variant X1	4.337	2.11664	9.56767e-05	0.00155022	yes	up	4.32	1.95	3.26	2.87	2.09	0.73	1.66	0.68	3.1	1.29
gene-LOC136841419	LOC136841419	uncharacterized protein, transcript variant X1	2.415	1.27215	0.00189377	0.0156859	yes	up	1.71	2.53	1.22	3.75	2.68	1.57	1.1	1.13	2.3025	1.62
gene-LOC136841423	LOC136841423	uncharacterized protein	100.857	6.65617	6.29842e-07	2.43246e-05	yes	up	0.55	0.35	0.08	0.26	0	0	0	0	0.31	0
gene-LOC136841444	LOC136841444	uncharacterized lncRNA	27.019	4.7559	0.00387692	0.0272156	yes	up	0.14	0	0.18	0.4	0	0.05	0	0	0.18	0.0125
gene-LOC136841452	LOC136841452	ankyrin repeat, SAM and basic leucine zipper domain-containing protein 1-like, transcript variant X1	2.649	1.40531	0.00157334	0.0135687	yes	up	0.41	0.79	0.41	0.52	0.36	0.3	0.47	0.21	0.5325	0.335
gene-LOC136841454	LOC136841454	uncharacterized protein, transcript variant X1	11.87	3.56925	0.00391582	0.0273677	yes	up	0.08	0.37	0.1	0.09	0	0.03	0.05	0	0.16	0.02
gene-LOC136841487	LOC136841487	uncharacterized protein	0.447	-1.16252	0.00154953	0.0134208	yes	down	1.93	3.54	2.07	2.57	17.09	7.62	7.78	7.68	2.5275	10.0425
gene-LOC136841505	LOC136841505	multidrug resistance-associated protein 1-like	10.969	3.45533	2.95682e-06	8.6966e-05	yes	up	0.14	0.31	0.13	0.2	0.01	0.03	0.06	0.01	0.195	0.0275
gene-LOC136841568	LOC136841568	sestrin-2-like	3.532	1.82068	1.01221e-05	0.000248284	yes	up	0.23	0.41	0.12	0.38	0.15	0.16	0.12	0.12	0.285	0.1375
gene-LOC136841588	LOC136841588	cell death-inducing p53-target protein 1-like, transcript variant X3	2.207	1.14196	0.00268408	0.0204583	yes	up	3.44	3.82	2.68	5.79	3.52	5.61	1.34	3.04	3.9325	3.3775
gene-LOC136841596	LOC136841596	methanethiol oxidase	3.83	1.93734	0.00872421	0.0492666	yes	up	39.92	49.81	48.7	57.75	21.96	3.94	44.98	7.99	49.045	19.7175
gene-LOC136841620	LOC136841620	gamma-butyrobetaine dioxygenase-like, transcript variant X1	5.995	2.58384	0.00016022	0.00232658	yes	up	212.68	397.41	255.64	277.08	67.19	22.29	170.18	29.1	285.702	72.19
gene-LOC136841621	LOC136841621	uncharacterized protein	0.181	-2.46205	0.00201657	0.0164247	yes	down	0.29	0.21	0.17	0.25	2.06	6.02	0.33	1.66	0.23	2.5175
gene-LOC136841639	LOC136841639	facilitated trehalose transporter Tret1-like, transcript variant X1	7.63	2.93169	0.00365864	0.0259412	yes	up	14.05	2.72	1.09	0.26	1.89	0.29	1.27	0.62	4.53	1.0175
gene-LOC136841650	LOC136841650	protein arginine N-methyltransferase 6-like, transcript variant X6	0.484	-1.04696	0.000119321	0.00183769	yes	down	1.14	1.76	1.03	2.19	5.82	7.68	3.63	5.04	1.53	5.5425
gene-LOC136841662	LOC136841662	CBY1-interacting BAR domain-containing protein 1-like, transcript variant X1	2.8	1.48522	0.00637117	0.0393667	yes	up	0.11	0.22	0.11	0.21	0.07	0.12	0.12	0.09	0.1625	0.1
gene-LOC136841668	LOC136841668	tyrosine-protein phosphatase 10D-like, transcript variant X1	3.285	1.71602	2.72839e-07	1.22498e-05	yes	up	4.45	3.25	2.08	4.72	2.46	2.34	1.72	1.62	3.625	2.035
gene-LOC136841676	LOC136841676	uncharacterized protein	4.982	2.31658	9.44644e-10	9.16232e-08	yes	up	2.11	1.31	0.85	1.8	0.59	0.62	0.46	0.52	1.5175	0.5475
gene-LOC136841688	LOC136841688	uncharacterized protein, transcript variant X1	0.179	-2.48222	0.00483395	0.032023	yes	down	1.44	1.29	0.78	1.18	1.5	27.07	0.63	22.16	1.1725	12.84
gene-LOC136841707	LOC136841707	probable peptidoglycan muropeptide transporter SLC46	3.986	1.99504	0.00178209	0.0150159	yes	up	15.75	7.51	11.18	17.95	9.36	1.19	7.62	4.45	13.0975	5.655
gene-LOC136841720	LOC136841720	probable inactive protein kinase DDB_G0270444	2.207	1.14225	0.0017341	0.0146988	yes	up	2.6	1.25	1.23	1.43	1.5	1.26	0.82	1.92	1.6275	1.375
gene-LOC136841726	LOC136841726	uncharacterized protein, transcript variant X1	0.165	-2.60155	0.000550007	0.00614634	yes	down	3.14	4.86	3.06	3.09	9.47	96.01	4.38	52.31	3.5375	40.5425
gene-LOC136841759	LOC136841759	serine/threonine-protein kinase pim-3-like	2.871	1.52138	0.000677303	0.00720152	yes	up	46.44	16.28	17.87	18.96	15.13	16.15	12.67	20.06	24.8875	16.0025
gene-LOC136841771	LOC136841771	uncharacterized protein	0.001	-10.036	0.000786797	0.00809018	yes	down	0	0	0	0	5.78	40.05	0	52.5	0	24.5825
gene-LOC136841775	LOC136841775	WD repeat-containing protein 89, transcript variant X6	0.474	-1.07654	0.000377698	0.00452739	yes	down	0.66	1.75	1.05	1.61	6.47	4.64	3.01	4.72	1.2675	4.71
gene-LOC136841793	LOC136841793	mannan endo-1,4-beta-mannosidase-like, transcript variant X1	10.928	3.44994	6.48257e-06	0.000172678	yes	up	2342.7	1666.68	3874.68	2989.8	386.1	112.11	944.65	141.72	2718.47	396.145
gene-LOC136841797	LOC136841797	uncharacterized lncRNA	307.76	8.26566	1.39576e-20	1.26675e-17	yes	up	9.33	10.75	6.18	41.2	0.07	0.15	0	0.19	16.865	0.1025
gene-LOC136841815	LOC136841815	SH3 domain-containing kinase-binding protein 1-like, transcript variant X1	0.371	-1.43147	0.00365816	0.0259412	yes	down	13.6	13.06	6.12	9.07	35.1	76.75	14.85	87.26	10.4625	53.49
gene-LOC136841821	LOC136841821	uncharacterized protein, transcript variant X1	0.018	-5.77681	0.000134727	0.00201394	yes	down	0	0	0	0	0.12	0.15	0.01	0.28	0	0.14
gene-LOC136841833	LOC136841833	probable serine/threonine-protein kinase kinX, transcript variant X6	0.473	-1.08114	0.00388956	0.027244	yes	down	3.78	5.54	2.49	3.7	9.53	21.37	6.63	22.92	3.8775	15.1125
gene-LOC136841840	LOC136841840	RNA-binding protein 24-B-like, transcript variant X1	0.382	-1.38686	0.000535409	0.00599904	yes	down	7.95	16.44	7.61	9.86	54.08	69.73	14.7	62.44	10.465	50.2375
gene-LOC136841846	LOC136841846	enoyl-CoA hydratase, mitochondrial-like	2.831	1.50134	0.00160368	0.0137864	yes	up	94.93	154.56	90.42	106.67	48.23	53.77	107.44	43.05	111.645	63.1225
gene-LOC136841849	LOC136841849	uncharacterized protein, transcript variant X2	38.492	5.26648	0.0035792	0.0256066	yes	up	0.24	0.21	0	0.46	0	0	0	0	0.2275	0
gene-LOC136841854	LOC136841854	beta-1,3-galactosyltransferase 5-like	5.338	2.4163	0.0012206	0.011214	yes	up	0.97	0.42	0.34	0.98	0.42	0.06	0.09	0.38	0.6775	0.2375
gene-LOC136841957	LOC136841957	uncharacterized protein	3.09	1.62744	0.00122832	0.0112658	yes	up	4.24	2.92	2.92	3.08	1.89	0.4	1.74	1.18	3.29	1.3025
gene-LOC136842096	LOC136842096	uncharacterized lncRNA	23.944	4.58157	0.0023993	0.0187834	yes	up	0.57	0.08	0.12	0.36	0	0	0.06	0	0.2825	0.015
gene-LOC136842151	LOC136842151	uncharacterized protein	4.803	2.2639	0.000170483	0.00244488	yes	up	6.88	1.87	2.54	1.73	0.8	1.48	1.13	1.6	3.255	1.2525
gene-LOC136842152	LOC136842152	uncharacterized protein	69.687	6.12282	0.00151879	0.0132389	yes	up	4.76	0.59	0.39	0	0	0	0	0	1.435	0
gene-LOC136842395	LOC136842395	carboxypeptidase N subunit 2-like	3.709	1.8912	0.00631129	0.0392381	yes	up	0.17	0.12	0.07	0.24	0.03	0.13	0.04	0.09	0.15	0.0725
gene-LOC136842415	LOC136842415	ral GTPase-activating protein subunit beta, transcript variant X1	2.308	1.2068	3.91207e-05	0.000738585	yes	up	4.71	4.31	4.43	6.14	4.41	4.99	3.31	2.68	4.8975	3.8475
gene-LOC136842432	LOC136842432	uncharacterized protein, transcript variant X1	0.114	-3.12784	6.53798e-06	0.00017379	yes	down	2.8	17.34	8.32	16.74	179.32	394.42	22.04	159.91	11.3	188.923
gene-LOC136842446	LOC136842446	uncharacterized protein	2.495	1.31912	0.0044248	0.0300168	yes	up	3.64	1.65	2.03	4.2	1.48	3.73	1.31	1.61	2.88	2.0325
gene-LOC136842449	LOC136842449	uncharacterized protein	0.425	-1.23282	0.00288673	0.0217163	yes	down	0.87	1.01	0.51	0.64	3.2	3.99	1.13	4.94	0.7575	3.315
gene-LOC136842461	LOC136842461	putative ferric-chelate reductase 1 homolog, transcript variant X1	9.748	3.28505	5.63992e-06	0.000153121	yes	up	0.86	0.59	0.3	1.04	0.35	0.02	0.07	0.08	0.6975	0.13
gene-LOC136842464	LOC136842464	uncharacterized protein, transcript variant X1	2.63	1.39501	2.0289e-07	9.72798e-06	yes	up	2.56	3.31	2.34	4.68	2.59	2.1	1.59	1.61	3.2225	1.9725
gene-LOC136842483	LOC136842483	aromatic-L-amino-acid decarboxylase-like	12.156	3.60363	0.000382274	0.00456931	yes	up	3.92	1.04	1.42	0.62	0.04	0.43	0	0.69	1.75	0.29
gene-LOC136842493	LOC136842493	esterase E4-like, transcript variant X2	32.061	5.00273	0.00218354	0.0175807	yes	up	0.09	0.07	0.03	0.25	0	0	0	0	0.11	0
gene-LOC136842494	LOC136842494	esterase E4-like, transcript variant X2	0.033	-4.90109	0.00119247	0.0110533	yes	down	0	0	0	0	6.83	0.73	1.59	2.76	0	2.9775
gene-LOC136842506	LOC136842506	caspase-1-like, transcript variant X4	6.241	2.64175	7.82331e-06	0.000199204	yes	up	1.93	1.33	0.66	3.45	0.54	0.43	0.24	0.88	1.8425	0.5225
gene-LOC136842507	LOC136842507	solute carrier family 25 member 44, transcript variant X2	0.449	-1.15473	0.000347074	0.00422407	yes	down	2.3	3.78	1.81	2.77	16.92	12.4	5.37	8.78	2.665	10.8675
gene-LOC136842558	LOC136842558	WD repeat-containing protein 36	0.486	-1.04211	0.00108821	0.0102573	yes	down	1.44	2.21	1.05	1.17	8.18	4.98	3.79	4.66	1.4675	5.4025
gene-LOC136842562	LOC136842562	uncharacterized protein, transcript variant X1	0.091	-3.45263	2.7413e-07	1.22644e-05	yes	down	1.87	2.03	2.8	2.76	32.03	43.14	6.7	120.9	2.365	50.6925
gene-LOC136842575	LOC136842575	-	244.817	7.93556	4.04606e-08	2.44806e-06	yes	up	1	0.1	2.29	0.78	0	0	0	0	1.0425	0
gene-LOC136842659	LOC136842659	uncharacterized lncRNA, transcript variant X5	0.032	-4.95056	6.24705e-05	0.00108436	yes	down	0	0	0.06	0.13	5.18	4.9	0.07	1.62	0.0475	2.9425
gene-LOC136842667	LOC136842667	brachyurin-like	3.352	1.74503	3.14114e-06	9.11219e-05	yes	up	1938.21	1442.51	1340.34	1699.47	840.66	653.29	1055.1	737.66	1605.13	821.678
gene-LOC136842683	LOC136842683	adhesion G protein-coupled receptor L3-like, transcript variant X1	24.319	4.60402	3.53533e-18	2.04181e-15	yes	up	1.91	0.99	0.79	2.21	0.12	0.18	0.07	0.07	1.475	0.11
gene-LOC136842688	LOC136842688	protein-lysine N-methyltransferase EEF2KMT-like, transcript variant X1	0.4	-1.32087	0.007354	0.0436839	yes	down	0.87	1.19	0.84	0.63	7.06	2.19	2.43	4.47	0.8825	4.0375
gene-LOC136842700	LOC136842700	protein KRI1 homolog, transcript variant X1	0.454	-1.14036	0.00728669	0.0433652	yes	down	1.39	3.16	1.15	0.96	8.25	6.92	2.75	8.5	1.665	6.605
gene-LOC136842702	LOC136842702	monocarboxylate transporter 14-like, transcript variant X2	0.389	-1.36268	0.00560389	0.0359975	yes	down	30.35	39.16	28.72	32.35	82.71	343.64	50.29	164.31	32.645	160.238
gene-LOC136842716	LOC136842716	uncharacterized protein, transcript variant X1	2.509	1.32693	0.000308079	0.00384524	yes	up	0.61	0.61	0.56	1.29	0.46	0.72	0.46	0.55	0.7675	0.5475
gene-LOC136842742	LOC136842742	NACHT and WD repeat domain-containing protein 2	40.686	5.34647	2.45344e-05	0.000506884	yes	up	0.11	0.08	0.06	0.16	0	0	0.01	0	0.1025	0.0025
gene-LOC136842760	LOC136842760	uncharacterized protein, transcript variant X4	0.419	-1.25342	0.000811015	0.00827027	yes	down	1.06	1.22	0.6	1.51	7.22	4.08	2.17	5.79	1.0975	4.815
gene-LOC136842768	LOC136842768	rho guanine nucleotide exchange factor 33-like, transcript variant X3	0.038	-4.73579	0.000561203	0.00623308	yes	down	0.05	0.01	0	0.03	0.02	3.76	0.02	1.17	0.0225	1.2425
gene-LOC136842778	LOC136842778	uncharacterized protein	15.081	3.91468	4.81984e-12	8.1199e-10	yes	up	2.56	0.86	0.97	2.74	0.28	0.21	0.1	0.29	1.7825	0.22
gene-LOC136842804	LOC136842804	very long chain fatty acid elongase AAEL008004-like, transcript variant X3	5.471	2.45191	3.8407e-05	0.000729446	yes	up	0.52	0.41	0.73	0.83	0.21	0.25	0.15	0.25	0.6225	0.215
gene-LOC136842809	LOC136842809	very long chain fatty acid elongase 7-like	147.643	7.20597	2.89882e-25	6.13873e-22	yes	up	3.41	8.75	5.03	3.83	0	0.06	0.14	0.03	5.255	0.0575
gene-LOC136842835	LOC136842835	uncharacterized protein	0.492	-1.02359	0.00476079	0.0316459	yes	down	6.17	9.31	3.11	4.99	36.13	19.21	15.95	17.74	5.895	22.2575
gene-LOC136842853	LOC136842853	alpha-mannosidase 2C1-like	4.885	2.28831	0.000489401	0.0056021	yes	up	128.42	58.89	88.98	178.7	63.67	10.01	59.31	24.08	113.748	39.2675
gene-LOC136842857	LOC136842857	cytochrome P450 9e2-like	5.756	2.52515	1.82627e-08	1.24089e-06	yes	up	15.35	10.86	9.61	25.41	4.98	3.3	5.71	4.08	15.3075	4.5175
gene-LOC136842874	LOC136842874	serine-rich adhesin for platelets-like	0.11	-3.18557	2.74919e-05	0.000558007	yes	down	0.16	0.23	0.1	0.09	0.72	6.23	0.33	3.73	0.145	2.7525
gene-LOC136842879	LOC136842879	uncharacterized protein	39.662	5.30968	6.61232e-06	0.00017467	yes	up	6.22	0.98	1.53	0.32	0.08	0.09	0	0.22	2.2625	0.0975
gene-LOC136842881	LOC136842881	uncharacterized protein	6.563	2.71441	0.00387976	0.0272162	yes	up	2506.74	2191.17	4720.89	2826.47	177.72	229.57	2195.16	135.99	3061.32	684.61
gene-LOC136842887	LOC136842887	beta-1,4-glucuronyltransferase 1-like, transcript variant X1	2.066	1.04688	0.00274711	0.0208387	yes	up	7.06	5.94	5.71	8.35	5.37	5.05	3.44	9.98	6.765	5.96
gene-LOC136842902	LOC136842902	protein charybde-like	0.139	-2.84764	0.00227331	0.0180642	yes	down	83.82	26.39	28.49	24.39	40.09	742	65.76	1463.04	40.7725	577.722
gene-LOC136842926	LOC136842926	uncharacterized protein	60.313	5.91439	3.7376e-12	6.41755e-10	yes	up	1.89	1.53	1.28	1.37	0.05	0	0	0.13	1.5175	0.045
gene-LOC136843038	LOC136843038	uncharacterized protein	22.595	4.49796	0.000180018	0.00254712	yes	up	1.65	0	2.4	4.21	0.1	0.31	0	0.35	2.065	0.19
gene-LOC136843088	LOC136843088	uncharacterized protein, transcript variant X1	0.429	-1.22062	0.00683443	0.0413503	yes	down	0.26	0.26	0.19	0.21	1	1.6	0.34	1.14	0.23	1.02
gene-LOC136843099	LOC136843099	U3 small nucleolar RNA-associated protein 25 homolog, transcript variant X1	0.387	-1.37093	0.00750478	0.0443928	yes	down	0.27	0.68	0.23	0.24	3.33	1.21	0.78	1.28	0.355	1.65
gene-LOC136843126	LOC136843126	C-type lectin domain family 17, member A-like	3.195	1.67574	0.000171602	0.00245262	yes	up	140.48	102.3	89.05	112.61	89.42	40.04	71.73	35.55	111.11	59.185
gene-LOC136843149	LOC136843149	glutathione S-transferase Mu 4-like	5.992	2.58312	0.00107601	0.0102029	yes	up	83.94	24.09	207.44	23.37	33.07	42.63	26.76	36.53	84.71	34.7475
gene-LOC136843150	LOC136843150	carbonic anhydrase 13-like	0.122	-3.0366	0.00119268	0.0110533	yes	down	16.67	26.29	26.54	39.31	37.53	1169.91	18.59	536.37	27.2025	440.6
gene-LOC136843159	LOC136843159	probable ATP-dependent RNA helicase DDX10, transcript variant X3	0.411	-1.28257	2.16646e-05	0.00045802	yes	down	0.91	1.25	0.62	0.64	4.51	3.64	2.56	4.16	0.855	3.7175
gene-LOC136843162	LOC136843162	uncharacterized protein, transcript variant X1	3.651	1.86824	3.59358e-06	0.000101473	yes	up	2.96	2.31	1.63	2.76	1.79	0.78	0.62	1.69	2.415	1.22
gene-LOC136843164	LOC136843164	leucine-rich repeat-containing protein 63-like, transcript variant X2	2.616	1.38725	0.000621612	0.00673908	yes	up	1.68	1.08	1.11	1.14	0.66	1.57	0.5	0.9	1.2525	0.9075
gene-LOC136843165	LOC136843165	receptor-type tyrosine-protein phosphatase F-like, transcript variant X3	8.914	3.15601	1.14279e-13	2.96334e-11	yes	up	4.77	3.45	2.83	9.73	1.2	1.32	0.67	0.94	5.195	1.0325
gene-LOC136843173	LOC136843173	-	12.687	3.66532	5.20082e-06	0.000142725	yes	up	457.96	488.27	629.47	517.2	9.83	83.96	12.37	210.8	523.225	79.24
gene-LOC136843174	LOC136843174	UDP-glycosyltransferase UGT5-like	26.05	4.70321	2.05663e-10	2.35419e-08	yes	up	231.23	438.45	472.68	371.69	6.73	41.37	3.48	60.75	378.512	28.0825
gene-LOC136843177	LOC136843177	uncharacterized protein	32.406	5.01821	6.531e-14	1.76559e-11	yes	up	7.26	2.07	2.21	4.47	0.17	0.21	0.05	0.51	4.0025	0.235
gene-LOC136843178	LOC136843178	integrin alpha pat-2-like	5.448	2.4457	2.80894e-07	1.25229e-05	yes	up	2.45	1.39	0.88	2.46	0.61	0.38	0.62	0.66	1.795	0.5675
gene-LOC136843190	LOC136843190	prostaglandin G/H synthase 2-like	5.525	2.46608	1.74869e-06	5.58262e-05	yes	up	9.87	3.96	4.53	8.77	1.16	2.84	1.21	3.93	6.7825	2.285
gene-LOC136843206	LOC136843206	V-type proton ATPase 16 kDa proteolipid subunit c	0.24	-2.05892	3.28915e-07	1.43615e-05	yes	down	23.49	46.32	17.11	26.19	190.87	379.33	79.16	216.62	28.2775	216.495
gene-LOC136843230	LOC136843230	alkylglycerol monooxygenase-like, transcript variant X1	3.279	1.7132	0.000259775	0.0033612	yes	up	0.38	0.5	0.28	0.35	0.33	0.23	0.1	0.18	0.3775	0.21
gene-LOC136843246	LOC136843246	uncharacterized protein	0.298	-1.74852	1.11418e-06	3.84695e-05	yes	down	0.82	0.85	0.72	0.78	4.85	7.95	3.29	3.37	0.7925	4.865
gene-LOC136843265	LOC136843265	V-type proton ATPase subunit D-like	0.381	-1.39368	0.00137574	0.0122668	yes	down	74.4	129.59	58.05	83.18	298.63	720.26	131.74	546.14	86.305	424.192
gene-LOC136843269	LOC136843269	activator of basal transcription 1-like, transcript variant X1	0.366	-1.44825	0.0063533	0.0393363	yes	down	0.7	0.81	0.61	1.23	7.67	1.63	2.92	3.89	0.8375	4.0275
gene-LOC136843284	LOC136843284	uncharacterized protein, transcript variant X2	0.361	-1.47014	2.43999e-08	1.58987e-06	yes	down	15.99	15.16	10.72	21.91	82.37	101.43	48.39	90.55	15.945	80.685
gene-LOC136843287	LOC136843287	protein D2-like, transcript variant X1	2.017	1.01242	0.0035636	0.0255134	yes	up	8.71	9.17	5.61	9.71	9.69	5.76	7.47	5.64	8.3	7.14
gene-LOC136843290	LOC136843290	zinc finger CCHC domain-containing protein 7-like, transcript variant X4	0.367	-1.44759	0.000272788	0.00350815	yes	down	2.84	4.05	1.71	2.31	17.4	18.02	4.17	18.65	2.7275	14.56
gene-LOC136843305	LOC136843305	uncharacterized protein	12.73	3.67012	0.00187573	0.0156077	yes	up	0.28	0.06	0.23	0.88	0.06	0.06	0	0.1	0.3625	0.055
gene-LOC136843328	LOC136843328	beta-1,3-glucan-binding protein-like, transcript variant X1	6.202	2.63266	5.8909e-09	4.53635e-07	yes	up	4230.79	4075.63	5086.39	4102.09	981.2	1105.21	1846.97	842.83	4373.73	1194.05
gene-LOC136843331	LOC136843331	uncharacterized protein	4.014	2.00515	0.00864768	0.0488996	yes	up	11.83	6.94	6.99	23.82	3.16	5.6	5.51	1.26	12.395	3.8825
gene-LOC136843332	LOC136843332	uncharacterized lncRNA	5.102	2.35117	0.00180551	0.0151525	yes	up	8.93	5.4	4.96	7.2	2.88	0.52	4.33	0.53	6.6225	2.065
gene-LOC136843335	LOC136843335	pyroglutamyl-peptidase 1, transcript variant X3	2.772	1.47092	2.43908e-05	0.000506149	yes	up	13	15.91	7.58	7.4	6.02	7.79	7.14	6.27	10.9725	6.805
gene-LOC136843351	LOC136843351	uncharacterized protein	0.031	-5.00955	0.000219142	0.00294024	yes	down	0	0	0	0	0.2	0.06	0.09	0.16	0	0.1275
gene-LOC136843368	LOC136843368	transient receptor potential channel pyrexia-like	7.176	2.84318	6.7266e-14	1.78059e-11	yes	up	19.44	11.65	7.06	13.93	4.01	3.25	3.07	2.56	13.02	3.2225
gene-LOC136843369	LOC136843369	transient receptor potential channel pyrexia-like, transcript variant X1	55.02	5.78188	4.09811e-21	4.00543e-18	yes	up	8.41	4.16	2.14	13.76	0.21	0.35	0.17	0.19	7.1175	0.23
gene-LOC136843390	LOC136843390	uncharacterized protein	4.981	2.3163	8.2204e-05	0.00136534	yes	up	0.22	0.29	0.37	0.41	0.22	0.06	0.05	0.15	0.3225	0.12
gene-LOC136843396	LOC136843396	uncharacterized protein, transcript variant X2	30.122	4.91275	1.00892e-15	3.66267e-13	yes	up	2	6.07	0.83	7.16	0.25	0.19	0.22	0.19	4.015	0.2125
gene-LOC136843397	LOC136843397	uncharacterized protein, transcript variant X2	6.358	2.66861	0.0064646	0.0397191	yes	up	0.13	0.29	0.02	0.58	0.03	0.12	0.02	0.12	0.255	0.0725
gene-LOC136843417	LOC136843417	uncharacterized protein, transcript variant X1	3.188	1.67274	2.94196e-05	0.000591465	yes	up	3.11	2.32	1.04	2.16	2.02	1.21	0.95	1.02	2.1575	1.3
gene-LOC136843425	LOC136843425	uncharacterized protein	6.538	2.7089	0.000300208	0.00377294	yes	up	4.55	1.57	1.25	1.49	0.12	0.33	0.8	1.05	2.215	0.575
gene-LOC136843436	LOC136843436	neuronal calcium sensor 2, transcript variant X1	2.532	1.3401	0.000924888	0.00912393	yes	up	3.84	4.29	2.39	3.39	2.82	1.55	3.08	2	3.4775	2.3625
gene-LOC136843480	LOC136843480	propionyl-CoA carboxylase alpha chain, mitochondrial-like	0.456	-1.13232	0.00657031	0.0401357	yes	down	0.29	1.06	0.48	0.5	2.19	1.97	2.41	1.94	0.5825	2.1275
gene-LOC136843556	LOC136843556	glutathione S-transferase Mu 2-like	4.065	2.02318	2.32043e-08	1.52763e-06	yes	up	1784.62	1189.73	2076.52	1793.49	642.82	1072.3	706.03	686.03	1711.09	776.795
gene-LOC136843561	LOC136843561	uncharacterized protein	76.783	6.26271	4.50873e-11	6.03031e-09	yes	up	5.01	5.17	1.51	5.87	0.04	0	0.28	0	4.39	0.08
gene-LOC136843641	LOC136843641	uncharacterized protein	0.025	-5.32908	0.00015886	0.00231211	yes	down	0	0	0	0	0.74	0.71	0.23	0.1	0	0.445
gene-LOC136843661	LOC136843661	glycerophosphocholine cholinephosphodiesterase ENPP6-like, transcript variant X2	0.115	-3.12484	0.00489364	0.0322671	yes	down	2.3	0.09	0.9	1.69	3.21	57.47	0.57	33.79	1.245	23.76
gene-LOC136843666	LOC136843666	ectonucleotide pyrophosphatase/phosphodiesterase family member 1-like, transcript variant X1	48.916	5.61222	1.26437e-11	1.98335e-09	yes	up	5.41	1.04	2.1	2.98	0.19	0.03	0	0.24	2.8825	0.115
gene-LOC136843667	LOC136843667	ectonucleotide pyrophosphatase/phosphodiesterase family member 3-like, transcript variant X1	0.13	-2.94151	1.51564e-05	0.000345145	yes	down	2	3.73	3.31	2.61	33.97	64.58	2.97	69.09	2.9125	42.6525
gene-LOC136843696	LOC136843696	UTP--glucose-1-phosphate uridylyltransferase-like	4.361	2.12461	0.000698132	0.00737362	yes	up	162.15	114.56	145.78	158.69	88.1	16.97	91.41	25.97	145.295	55.6125
gene-LOC136843726	LOC136843726	uncharacterized protein, transcript variant X1	0.185	-2.43498	0.00192538	0.0158856	yes	down	0.33	0.97	8.59	0.49	88.38	9.31	0.77	4.37	2.595	25.7075
gene-LOC136843733	LOC136843733	C-type lectin domain family 17, member A-like, transcript variant X1	2.704	1.43525	1.77741e-05	0.000392079	yes	up	175.06	126.98	98.47	80.49	102.35	79.05	65.3	77.6	120.25	81.075
gene-LOC136843736	LOC136843736	sodium/potassium-transporting ATPase subunit beta-like	2.696	1.43107	0.00503548	0.0329819	yes	up	5.8	1.93	2.19	3.87	1.73	4.2	1.87	1.71	3.4475	2.3775
gene-LOC136843759	LOC136843759	broad-complex core protein isoforms 1/2/3/4/5-like, transcript variant X1	2.291	1.19617	0.0041139	0.0284392	yes	up	10.5	4.82	4.55	5.75	4.41	6.4	2.99	7.22	6.405	5.255
gene-LOC136843775	LOC136843775	MTRF1L release factor glutamine methyltransferase-like, transcript variant X1	2.298	1.20064	0.00364687	0.0259011	yes	up	1.39	0.88	0.71	0.72	1	0.63	0.9	0.64	0.925	0.7925
gene-LOC136843801	LOC136843801	phenoloxidase-activating enzyme-like	101.326	6.66287	7.15624e-18	3.78863e-15	yes	up	27.86	14.39	9.98	24.36	0.12	0.32	0	0.98	19.1475	0.355
gene-LOC136843827	LOC136843827	uncharacterized protein	0.17	-2.55282	0.00406887	0.0282354	yes	down	0.06	0.34	0.04	0.08	1.3	3.3	0.11	0.88	0.13	1.3975
gene-LOC136843850	LOC136843850	craniofacial development protein 1	0.303	-1.72261	1.30986e-05	0.000306501	yes	down	1.11	2.22	0.93	1.15	8.06	8.79	3.95	11.31	1.3525	8.0275
gene-LOC136843854	LOC136843854	techylectin-5A-like, transcript variant X2	17.027	4.08974	0.00786659	0.0457612	yes	up	0.38	0.16	0.19	0.07	0.08	0	0	0	0.2	0.02
gene-LOC136843858	LOC136843858	uncharacterized protein, transcript variant X1	5.191	2.37612	4.54968e-05	0.000839016	yes	up	2.02	0.72	1.22	2.65	0.65	0.91	0.32	0.81	1.6525	0.6725
gene-LOC136843870	LOC136843870	fatty-acid amide hydrolase 2, transcript variant X2	0.297	-1.74985	0.000954687	0.00933815	yes	down	3.27	8.87	3.27	4.12	60.98	11.08	20.44	22.06	4.8825	28.64
gene-LOC136843872	LOC136843872	uncharacterized protein	0.365	-1.45556	0.00487659	0.0322047	yes	down	0.39	1.13	0.34	1	1.69	5.04	2.25	4.6	0.715	3.395
gene-LOC136843873	LOC136843873	monocarboxylate transporter 12-like	7.564	2.9192	0.000467187	0.00539153	yes	up	0.11	0.23	0.29	0.17	0.1	0.03	0.04	0.02	0.2	0.0475
gene-LOC136843876	LOC136843876	uncharacterized lncRNA	0.053	-4.23586	0.0064783	0.0397649	yes	down	0	0	0.19	0	2.56	3.46	0	2.43	0.0475	2.1125
gene-LOC136843936	LOC136843936	tetraspanin-18-like	5.004	2.32304	2.44191e-05	0.000506149	yes	up	9.57	2.17	6.85	5.55	1.36	3.08	1.88	2.79	6.035	2.2775
gene-LOC136843940	LOC136843940	zinc finger MYND domain-containing protein 19-like	3.39	1.76124	2.15025e-05	0.000456874	yes	up	3.49	2.8	1.65	2.75	1.14	2.55	1.2	0.81	2.6725	1.425
gene-LOC136843944	LOC136843944	histone H1-delta-like	0.387	-1.36981	0.00122826	0.0112658	yes	down	27.24	35.93	41.03	35.52	139.3	110.83	103.75	305.68	34.93	164.89
gene-LOC136843947	LOC136843947	gamma-butyrobetaine dioxygenase-like, transcript variant X1	7.134	2.83466	0.00428554	0.02937	yes	up	10.39	0.75	14	1.87	0.28	1.03	1.19	5.01	6.7525	1.8775
gene-LOC136843953	LOC136843953	chitooligosaccharidolytic beta-N-acetylglucosaminidase-like	4.2	2.07023	6.29125e-06	0.000168643	yes	up	788.91	546.78	944.31	715.84	169.98	372.59	398.8	324.57	748.96	316.485
gene-LOC136843965	LOC136843965	gamma-butyrobetaine dioxygenase-like	22.75	4.50781	0.000118095	0.00182385	yes	up	68.27	7.46	6.96	7.33	0.22	0.12	0.41	6.88	22.505	1.9075
gene-LOC136843999	LOC136843999	-	31.526	4.97849	5.95997e-11	7.64923e-09	yes	up	20.34	2.73	7.62	6.71	1.44	0.5	0.13	0.37	9.35	0.61
gene-LOC136844051	LOC136844051	uncharacterized protein	0.311	-1.68576	8.27486e-06	0.000207377	yes	down	0.39	0.68	0.44	0.4	2.63	4.3	1.1	3.51	0.4775	2.885
gene-LOC136844064	LOC136844064	nidogen-1-like	3.093	1.62903	0.000781862	0.00805704	yes	up	8.14	5.65	6.78	11.43	5.77	9.72	1.59	3.16	8	5.06
gene-LOC136844161	LOC136844161	uncharacterized protein	0.359	-1.47938	7.49377e-05	0.00126617	yes	down	0.2	0.44	0.17	0.47	2.09	1.81	1	1.43	0.32	1.5825
gene-LOC136844321	LOC136844321	phenoloxidase-activating factor 1-like	22.44	4.48803	1.45049e-10	1.72243e-08	yes	up	6.67	3.7	3.3	9.19	0.07	0.51	0.81	0.25	5.715	0.41
gene-LOC136844346	LOC136844346	uncharacterized lncRNA, transcript variant X2	0.431	-1.21386	0.000500052	0.00568815	yes	down	0.28	0.35	0.19	0.35	1.81	1.13	0.71	1.3	0.2925	1.2375
gene-LOC136844365	LOC136844365	uncharacterized protein	5.719	2.51577	3.15509e-05	0.000622493	yes	up	4.32	1.78	1.94	3.77	0.66	2.84	0.52	0.31	2.9525	1.0825
gene-LOC136844368	LOC136844368	zinc finger MIZ domain-containing protein 2-like, transcript variant X1	0.24	-2.05626	0.00127608	0.0115648	yes	down	0.38	1.44	0.33	1.09	3.08	15.2	1.92	6	0.81	6.55
gene-LOC136844397	LOC136844397	hypoxia-inducible factor 1-alpha inhibitor-like, transcript variant X1	2.645	1.40317	0.00786936	0.0457612	yes	up	2.71	4.23	1.87	1.95	1.07	1.55	2.79	1.09	2.69	1.625
gene-LOC136844404	LOC136844404	proline-, glutamic acid- and leucine-rich protein 1-like	0.258	-1.95311	8.60516e-08	4.69625e-06	yes	down	1.19	1.33	0.87	0.96	13.15	5.86	5.28	6.29	1.0875	7.645
gene-LOC136844418	LOC136844418	regulation of nuclear pre-mRNA domain-containing protein 1A, transcript variant X1	0.45	-1.15267	0.000721875	0.00757402	yes	down	1.11	1.94	1.05	1.19	5.16	7.3	2.31	6.85	1.3225	5.405
gene-LOC136844484	LOC136844484	uncharacterized protein	0.135	-2.88433	0.00794046	0.0460481	yes	down	0.7	0.24	0.1	0.22	3.47	0.38	0.77	12.83	0.315	4.3625
gene-LOC136844494	LOC136844494	neuroparsin-A-like	11.416	3.51298	1.71678e-06	5.50844e-05	yes	up	53.77	7.11	11.46	50.84	8.2	6.73	3.94	1.28	30.795	5.0375
gene-LOC136844499	LOC136844499	transient receptor potential channel pyrexia-like, transcript variant X2	9.076	3.18198	0.00238466	0.0186918	yes	up	0.82	0.08	0.14	0.12	0.06	0	0.04	0.12	0.29	0.055
gene-LOC136844500	LOC136844500	phenoloxidase-activating factor 3-like	46.503	5.53926	9.79426e-05	0.00157149	yes	up	0.13	0.15	0.21	0.43	0	0	0	0	0.23	0
gene-LOC136844566	LOC136844566	hemocyanin B chain-like	5.352	2.42012	0.00842999	0.0479032	yes	up	10134.9	15713.9	13122	10737.2	4135.64	498.3	8914.56	315.73	12427	3466.06
gene-LOC136844569	LOC136844569	hemocyanin B chain-like	22.317	4.48006	0.000126307	0.00191511	yes	up	7.15	8.88	10.82	0.17	0.62	0	1.14	0.16	6.755	0.48
gene-LOC136844574	LOC136844574	hemocyanin B chain-like	425.396	8.73266	0.000433822	0.0050897	yes	up	4.87	7.29	16.08	0	0	0	0.09	0	7.06	0.0225
gene-LOC136844587	LOC136844587	large neutral amino acids transporter small subunit 1, transcript variant X1	0.161	-2.63694	1.94985e-05	0.000421191	yes	down	2.46	5.18	3.5	2.33	11.93	84.46	10.67	52.27	3.3675	39.8325
gene-LOC136844648	LOC136844648	uncharacterized lncRNA	18.407	4.20215	0.000668509	0.00713188	yes	up	1.19	0.42	0.54	0.16	0	0	0.07	0.15	0.5775	0.055
gene-LOC136844664	LOC136844664	uncharacterized lncRNA	0.002	-9.08174	0.000122104	0.00186697	yes	down	0	0	0	0	0.85	257.5	2.85	29.49	0	72.6725
gene-LOC136844685	LOC136844685	myb-like protein K	31.71	4.98685	0.0017122	0.0145714	yes	up	0.11	0.38	0.05	0.29	0	0	0	0	0.2075	0
gene-LOC136844730	LOC136844730	uncharacterized protein	5.768	2.52805	0.00858267	0.0485951	yes	up	127.2	140.36	344.64	464.55	124.12	14.31	175.05	7.66	269.188	80.285
gene-LOC136844751	LOC136844751	aminoacylase-1-like, transcript variant X1	4.037	2.01343	0.000566916	0.00627619	yes	up	78.75	131.05	117.77	181.69	48.18	29.77	97.82	25.29	127.315	50.265
gene-LOC136844855	LOC136844855	uncharacterized protein, transcript variant X1	0.372	-1.42802	0.00248583	0.0193298	yes	down	0.08	5.11	0.12	0.15	5.61	3.51	0.64	0.83	1.365	2.6475
gene-LOC136844859	LOC136844859	1-acyl-sn-glycerol-3-phosphate acyltransferase alpha-like, transcript variant X1	0.406	-1.3019	0.00622803	0.0388862	yes	down	0.3	1.07	0.64	1.07	6.17	2.69	2.26	2.67	0.77	3.4475
gene-LOC136844876	LOC136844876	ankyrin repeat domain-containing protein 29-like	0.425	-1.23368	0.00295075	0.0220672	yes	down	0.38	1.22	1.49	0.59	4.67	7.49	1.51	7.27	0.92	5.235
gene-LOC136844883	LOC136844883	uncharacterized protein, transcript variant X2	0.164	-2.61089	0.00452953	0.0306129	yes	down	0	0.12	0.03	0.04	0.3	0.5	0.35	0.65	0.0475	0.45
gene-LOC136844888	LOC136844888	gamma-interferon-inducible lysosomal thiol reductase-like, transcript variant X1	2.122	1.08531	0.00512288	0.0334316	yes	up	935.79	926.24	766.45	682.1	354.83	844.33	717.36	806.16	827.645	680.67
gene-LOC136844895	LOC136844895	uncharacterized protein	0.016	-5.92741	0.0013739	0.0122668	yes	down	0	0	0	0	0.78	0.1	0.67	0	0	0.3875
gene-LOC136844898	LOC136844898	activating transcription factor 3-like, transcript variant X3	3.157	1.65859	5.06532e-05	0.000914204	yes	up	8.84	3.84	5.36	4.62	3.04	5.14	2.82	2.55	5.665	3.3875
gene-LOC136844910	LOC136844910	calcium-binding protein P-like, transcript variant X1	3.681	1.88018	1.07501e-05	0.000256751	yes	up	3.45	2.11	1.72	4.73	1.19	2.49	1	1.3	3.0025	1.495
gene-LOC136844920	LOC136844920	ras GTPase-activating protein nGAP-like, transcript variant X1	2.192	1.13231	2.43332e-07	1.11616e-05	yes	up	7.42	7.29	6.22	10.04	6.84	7.75	4.81	6.26	7.7425	6.415
gene-LOC136844939	LOC136844939	uncharacterized protein, transcript variant X1	8.294	3.05214	2.97968e-09	2.50146e-07	yes	up	3.67	2.57	2.85	8.83	1.09	1.47	0.55	0.46	4.48	0.8925
gene-LOC136844944	LOC136844944	prestin-like, transcript variant X1	11.317	3.50039	0.000118135	0.00182385	yes	up	1.49	0.6	0.24	0.11	0.06	0.25	0.01	0.12	0.61	0.11
gene-LOC136844957	LOC136844957	uncharacterized protein, transcript variant X1	24.581	4.61948	8.29612e-15	2.70283e-12	yes	up	0.95	3.41	1.57	3.75	0.11	0.36	0.09	0.17	2.42	0.1825
gene-LOC136844986	LOC136844986	TLC domain-containing protein 2-like	0.102	-3.28804	2.74657e-06	8.15372e-05	yes	down	0.83	0.83	0.52	1.06	7.18	23.09	1.51	32.28	0.81	16.015
gene-LOC136844999	LOC136844999	uncharacterized protein, transcript variant X1	3.685	1.88165	0.00152495	0.0132804	yes	up	7.92	1.89	3.56	3.82	3.13	1.93	2.54	0.93	4.2975	2.1325
gene-LOC136845005	LOC136845005	sialin-like	0.244	-2.03338	0.0049925	0.0327828	yes	down	2.85	6.7	4.05	7.12	11.63	122.47	9.27	20.27	5.18	40.91
gene-LOC136845007	LOC136845007	ribosome biogenesis regulatory protein homolog	0.45	-1.15221	0.00166723	0.014246	yes	down	5.6	7.83	5.15	5.43	37.76	18.87	10.41	31.98	6.0025	24.755
gene-LOC136845008	LOC136845008	uncharacterized protein, transcript variant X1	3.316	1.72948	4.5563e-05	0.000839019	yes	up	2.77	4.58	2.07	4.99	3.35	1.8	0.85	1.97	3.6025	1.9925
gene-LOC136845009	LOC136845009	uncharacterized protein, transcript variant X1	4.368	2.12683	1.95988e-12	3.60901e-10	yes	up	5.73	4.33	3.93	4.83	2.05	2.53	1.73	1.92	4.705	2.0575
gene-LOC136845013	LOC136845013	uncharacterized protein, transcript variant X1	2.441	1.28727	0.00153021	0.0133005	yes	up	6.67	2.84	4.13	6.83	2.95	5.7	2.88	4.03	5.1175	3.89
gene-LOC136845040	LOC136845040	glutamine-dependent NAD(+) synthetase-like	0.333	-1.58661	0.000111496	0.00174682	yes	down	0.36	1.29	0.45	0.79	4.3	5.2	1.63	4.39	0.7225	3.88
gene-LOC136845043	LOC136845043	nidogen-2-like	4	1.99992	0.00106246	0.010097	yes	up	4.51	1.33	3.6	4.65	2.18	3.34	0.43	1.18	3.5225	1.7825
gene-LOC136845051	LOC136845051	uncharacterized protein	36.127	5.17501	6.79313e-09	5.19961e-07	yes	up	3.37	0.99	1.13	0.75	0.17	0.06	0.05	0.05	1.56	0.0825
gene-LOC136845078	LOC136845078	Krueppel-like factor 13	0.197	-2.34143	0.000600325	0.00656531	yes	down	1.48	1.94	1.9	1.32	4.08	38.84	3.02	19.32	1.66	16.315
gene-LOC136845088	LOC136845088	uncharacterized protein, transcript variant X1	0.005	-7.66077	3.59701e-06	0.000101473	yes	down	0	0	0	0	0.69	54.7	1.93	4.51	0	15.4575
gene-LOC136845096	LOC136845096	UDP-glycosyltransferase UGT5-like	0.401	-1.31663	0.00113818	0.0106336	yes	down	18.52	23.89	17.16	28.37	164.17	47.52	82.67	92.12	21.985	96.62
gene-LOC136845117	LOC136845117	polyamine-transporting ATPase 13A3-like	0.118	-3.08592	7.60295e-07	2.84127e-05	yes	down	2.45	3.47	1.32	2.12	35.53	45.33	3.68	66.6	2.34	37.785
gene-LOC136845121	LOC136845121	ashwin-like	0.424	-1.23806	0.00675422	0.0409913	yes	down	1.56	1.75	1.15	1.34	4.59	9.46	1.89	9.92	1.45	6.465
gene-LOC136845122	LOC136845122	60S ribosome subunit biogenesis protein NIP7 homolog	0.427	-1.22912	0.00416119	0.0287192	yes	down	7.87	9.22	8.75	9.48	55.83	31.01	40.79	17.9	8.83	36.3825
gene-LOC136845132	LOC136845132	rho-related protein racC-like	3.292	1.71902	0.000215919	0.00290622	yes	up	1.54	0.99	0.59	0.71	0.48	0.68	0.25	0.75	0.9575	0.54
gene-LOC136845140	LOC136845140	UDP-glycosyltransferase UGT5-like, transcript variant X3	0.402	-1.31579	0.00135186	0.0121134	yes	down	5.99	18.99	11.37	17.6	87	65.14	29.09	62.73	13.4875	60.99
gene-LOC136845163	LOC136845163	guanine nucleotide-binding protein G(q) subunit alpha-like, transcript variant X1	7.753	2.95469	0.000884832	0.00883859	yes	up	0.8	0.75	0.49	0.75	0	0.13	0.42	0.05	0.6975	0.15
gene-LOC136845166	LOC136845166	mpv17-like protein, transcript variant X1	0.428	-1.22504	0.000212011	0.00287801	yes	down	4.65	7.33	2.98	5.43	25.55	32.86	9.37	19.76	5.0975	21.885
gene-LOC136845185	LOC136845185	N-terminal Xaa-Pro-Lys N-methyltransferase 1-A-like	0.468	-1.09467	0.00106897	0.0101436	yes	down	0.54	0.81	0.46	0.54	2.8	2.13	1.19	3	0.5875	2.28
gene-LOC136845186	LOC136845186	polyamine-transporting ATPase 13A3-like, transcript variant X2	0.289	-1.79237	4.76654e-05	0.000870167	yes	down	20.83	22.94	19.43	18.45	126.08	196.54	33.02	190.37	20.4125	136.502
gene-LOC136845208	LOC136845208	rho family-interacting cell polarization regulator 2-like, transcript variant X1	4.072	2.0259	8.41937e-05	0.00139111	yes	up	2.22	0.72	0.7	2.18	0.54	0.71	0.68	0.61	1.455	0.635
gene-LOC136845212	LOC136845212	developmentally-regulated GTP-binding protein 2	0.473	-1.08146	7.88956e-05	0.0013219	yes	down	1.57	2.57	1.36	1.7	10.16	6.52	4.73	5.87	1.8	6.82
gene-LOC136845255	LOC136845255	uncharacterized protein	6.801	2.76578	1.99795e-06	6.31492e-05	yes	up	2.19	2.24	1.52	2.85	0.28	0.61	0.15	1.35	2.2	0.5975
gene-LOC136845257	LOC136845257	glutathione S-transferase Mu 2-like	10.958	3.45389	7.69141e-06	0.000196634	yes	up	263.04	88.15	84.91	239.42	5.55	19.21	55.58	14.74	168.88	23.77
gene-LOC136845259	LOC136845259	uncharacterized lncRNA	3.959	1.98504	0.000919564	0.00907846	yes	up	23.42	29.29	28.07	57.27	28.76	6.66	21.84	12.53	34.5125	17.4475
gene-LOC136845262	LOC136845262	-	4.678	2.22576	0.0018996	0.015724	yes	up	10.64	19.07	14.53	29.08	11.99	1.01	9.7	2.44	18.33	6.285
gene-LOC136845263	LOC136845263	streptococcal hemagglutinin-like, transcript variant X1	3.465	1.79297	0.00874365	0.0493204	yes	up	2.61	4.44	5.21	9.33	4.82	0.46	2.77	1.8	5.3975	2.4625
gene-LOC136845277	LOC136845277	-	4.597	2.20082	0.000105798	0.00167824	yes	up	417.64	323.2	462.63	397.66	289.54	47.54	172.61	97.44	400.283	151.782
gene-LOC136845279	LOC136845279	coactosin-like protein, transcript variant X1	2.04	1.02874	0.0037318	0.0263863	yes	up	105.55	82.06	79.29	105.47	78.92	83.76	92.19	54.73	93.0925	77.4
gene-LOC136845281	LOC136845281	RNA-binding protein 28, transcript variant X2	0.213	-2.22828	5.19674e-07	2.057e-05	yes	down	0.78	1.33	0.38	0.52	8.98	6.14	2.28	8.01	0.7525	6.3525
gene-LOC136845332	LOC136845332	uncharacterized protein, transcript variant X3	0.37	-1.43374	0.00344475	0.0248687	yes	down	9.74	24.03	14.24	16.68	191.58	42.56	61.23	38.54	16.1725	83.4775
gene-LOC136845335	LOC136845335	uncharacterized protein	0.261	-1.94019	0.000886145	0.00884474	yes	down	4.24	9.31	5.45	7.59	19.8	93.53	10.35	68.55	6.6475	48.0575
gene-LOC136845342	LOC136845342	protein FAM13A, transcript variant X2	0.243	-2.03971	0.00228154	0.0181183	yes	down	29.03	54.71	28.04	30.67	88.7	412.58	41.33	617.73	35.6125	290.085
gene-LOC136845510	LOC136845510	-	0.192	-2.37814	0.00504218	0.0330067	yes	down	0.18	0.64	0.17	0.2	3.5	4.35	1.04	2.5	0.2975	2.8475
gene-LOC136845569	LOC136845569	sialin-like, transcript variant X2	17.952	4.1661	6.29738e-05	0.00109012	yes	up	1.25	3.42	5.14	2.83	0.6	0	0.57	0	3.16	0.2925
gene-LOC136845601	LOC136845601	luciferin sulfotransferase-like, transcript variant X1	3.99	1.99627	0.00563272	0.0361279	yes	up	13.24	5.17	7.68	8.94	3.17	2.58	8.04	0.81	8.7575	3.65
gene-LOC136845644	LOC136845644	sulfotransferase 1C4-like	0.04	-4.63245	0.00120313	0.0111097	yes	down	0	0.13	0	0	1.04	4.65	0.63	0.46	0.0325	1.695
gene-LOC136845653	LOC136845653	uncharacterized protein	3.248	1.69933	0.000832404	0.00846122	yes	up	292.84	122.72	169.49	192.63	78.99	180.42	35.9	173.29	194.42	117.15
gene-LOC136845663	LOC136845663	uncharacterized protein	19.78	4.306	2.16335e-12	3.92679e-10	yes	up	13.38	29.48	21.54	78.35	5.59	4.85	1.66	1.19	35.6875	3.3225
gene-LOC136845684	LOC136845684	fibrinogen-like protein A	37.396	5.22483	1.84315e-24	3.34558e-21	yes	up	7.59	3.66	3.84	6.18	0.33	0.44	0.11	0.21	5.3175	0.2725
gene-LOC136845703	LOC136845703	uncharacterized lncRNA	23.568	4.55877	0.000330816	0.00407697	yes	up	1.24	0.26	0.08	0.1	0.13	0	0	0.02	0.42	0.0375
gene-LOC136845704	LOC136845704	prolyl 4-hydroxylase subunit alpha-1-like, transcript variant X5	2.082	1.05819	3.67335e-05	0.000702916	yes	up	15.94	15.7	12.62	17.83	16.92	14.01	11.73	10.18	15.5225	13.21
gene-LOC136845708	LOC136845708	uncharacterized protein, transcript variant X1	2.647	1.40434	1.53373e-05	0.000347993	yes	up	5.98	6.32	4.76	6.47	3.79	2.91	3.59	5.7	5.8825	3.9975
gene-LOC136845714	LOC136845714	uncharacterized protein, transcript variant X1	0.392	-1.35238	9.48499e-05	0.00154113	yes	down	5.31	3.47	2.8	2.88	18.3	22.98	8.47	15.55	3.615	16.325
gene-LOC136845719	LOC136845719	fibrinogen C domain-containing protein 1-like	29.928	4.90342	2.27873e-09	1.96963e-07	yes	up	1.75	1.15	1.04	1.01	0.06	0.13	0.1	0	1.2375	0.0725
gene-LOC136845730	LOC136845730	integrin beta-PS-like, transcript variant X1	5.929	2.56785	3.94079e-08	2.39772e-06	yes	up	19.98	8.44	8.4	18.13	6.33	3.13	3.71	3.79	13.7375	4.24
gene-LOC136845740	LOC136845740	dentin sialophosphoprotein-like, transcript variant X2	3.344	1.74138	1.77668e-05	0.000392079	yes	up	5.76	3.32	2.64	4.31	3.24	1.54	2	2	4.0075	2.195
gene-LOC136845757	LOC136845757	alkaline phosphatase-like	0.091	-3.45094	0.000253928	0.00330422	yes	down	0.04	0.05	0	0.09	1.4	1.21	0.32	0.76	0.045	0.9225
gene-LOC136845771	LOC136845771	trichohyalin-like, transcript variant X1	0.218	-2.19728	0.000930987	0.00916986	yes	down	0.07	0.16	0.19	0.08	0.59	2.04	0.23	1.25	0.125	1.0275
gene-LOC136845774	LOC136845774	uncharacterized lncRNA	2.054	1.03854	0.00631818	0.0392381	yes	up	17.77	18.66	20.72	19.68	7.91	23.04	16.53	16.09	19.2075	15.8925
gene-LOC136845775	LOC136845775	uncharacterized protein	5.677	2.50521	0.00278911	0.0211194	yes	up	0.49	0.16	0.17	1.34	0.08	0.41	0.08	0.14	0.54	0.1775
gene-LOC136845776	LOC136845776	uncharacterized protein	3.587	1.8427	0.00305336	0.0225558	yes	up	0.6	0.28	0.26	0.89	0.2	0.25	0.23	0.32	0.5075	0.25
gene-LOC136845778	LOC136845778	innexin inx2-like, transcript variant X1	6.522	2.70526	2.64316e-11	3.77349e-09	yes	up	55.1	28.16	24.88	35.72	16.76	8.63	4.85	10.79	35.965	10.2575
gene-LOC136845799	LOC136845799	-	9.715	3.28025	0.00013528	0.00201982	yes	up	7.73	17.84	10.44	15.51	0.92	0.98	5.84	0.23	12.88	1.9925
gene-LOC136845800	LOC136845800	D-beta-hydroxybutyrate dehydrogenase, mitochondrial-like, transcript variant X1	5.595	2.48418	0.000949552	0.0093122	yes	up	19.47	32.91	41.23	40.31	15.14	2.17	16.93	2.24	33.48	9.12
gene-LOC136845819	LOC136845819	5-hydroxytryptamine receptor 5B-like, transcript variant X1	5.076	2.34373	0.000192639	0.00268975	yes	up	0.73	0.57	1.26	2.45	0.5	0.49	0.49	0.15	1.2525	0.4075
gene-LOC136845820	LOC136845820	uncharacterized protein, transcript variant X1	0.077	-3.69669	0.000181063	0.00255621	yes	down	0.09	0.04	0.08	0.27	1.55	1.2	0.06	4.66	0.12	1.8675
gene-LOC136845830	LOC136845830	U3 small nucleolar ribonucleoprotein protein MPP10-like	0.318	-1.65074	0.000600416	0.00656531	yes	down	1.14	2.42	0.94	0.93	12.57	6.63	2.34	9.75	1.3575	7.8225
gene-LOC136845831	LOC136845831	steroid hormone receptor ERR2-like, transcript variant X1	5.362	2.42281	0.000331531	0.00408158	yes	up	0.91	1.14	1.01	1.77	0.35	0.11	0.73	0.27	1.2075	0.365
gene-LOC136845840	LOC136845840	cathepsin B-like	0.346	-1.53085	0.000294544	0.00372511	yes	down	26.48	67.43	53.6	45.6	265.82	370.74	108.6	326.23	48.2775	267.848
gene-LOC136845878	LOC136845878	uncharacterized protein, transcript variant X1	2.44	1.28705	0.000220465	0.00295488	yes	up	9.29	7.25	4.84	6.74	6.05	3.96	5.37	4.79	7.03	5.0425
gene-LOC136845886	LOC136845886	uncharacterized protein	3.339	1.73962	9.41935e-07	3.35297e-05	yes	up	4.59	5.78	4.9	3.05	3.04	2.83	1.52	2.07	4.58	2.365
gene-LOC136845894	LOC136845894	zinc finger protein 443-like, transcript variant X1	0.37	-1.43627	0.00774322	0.0452763	yes	down	0.16	0.63	0.28	0.27	1.25	2.9	1.42	0.77	0.335	1.585
gene-LOC136845905	LOC136845905	uncharacterized protein	0.076	-3.71531	4.10178e-09	3.27781e-07	yes	down	0.4	0.66	0.61	0.55	10.76	23.39	1.54	20.72	0.555	14.1025
gene-LOC136845911	LOC136845911	uncharacterized protein	7.498	2.90648	0.000750855	0.00778805	yes	up	1.49	0.85	0.9	0.97	0	0.06	0.43	0.42	1.0525	0.2275
gene-LOC136845959	LOC136845959	macrosialin-like	6.047	2.5963	0.000911585	0.00902072	yes	up	412.66	235.24	283.18	491.69	165.26	13.03	173.96	29.74	355.692	95.4975
gene-LOC136845972	LOC136845972	proliferation marker protein Ki-67-like	0.298	-1.74691	3.59294e-06	0.000101473	yes	down	0.45	1.17	0.34	0.5	4.74	4.6	1.82	3.49	0.615	3.6625
gene-LOC136845976	LOC136845976	GTP-binding protein 2, transcript variant X2	2.252	1.1712	0.000184557	0.00259114	yes	up	3.87	3.29	2	3.65	2.58	2.71	2.56	2.13	3.2025	2.495
gene-LOC136845980	LOC136845980	venom protease-like, transcript variant X1	0.162	-2.62727	0.00583528	0.0371645	yes	down	0.03	0.22	0	0.12	1	1.99	0.13	0.73	0.0925	0.9625
gene-LOC136845988	LOC136845988	probable ribosome production factor 1	0.242	-2.04777	3.89691e-06	0.000108822	yes	down	4.52	5.29	4.47	5.73	81.44	25.11	18.08	30.87	5.0025	38.875
gene-LOC136845992	LOC136845992	carbonyl reductase [NADPH] 1-like, transcript variant X2	0.375	-1.41483	0.00208714	0.0169343	yes	down	1.6	5.31	4.45	4.63	24.45	16.4	7.97	26.82	3.9975	18.91
gene-LOC136846005	LOC136846005	substance-K receptor-like, transcript variant X1	2.153	1.10621	0.00714066	0.0427565	yes	up	15.35	7.04	7.86	8.23	8.53	5.45	5.93	11.32	9.62	7.8075
gene-LOC136846045	LOC136846045	juvenile hormone esterase-like	0.196	-2.35297	0.0041587	0.0287176	yes	down	0.12	0.11	0	0.06	0.31	0.88	0.34	1.06	0.0725	0.6475
gene-LOC136846048	LOC136846048	putative exonuclease GOR, transcript variant X3	22.204	4.47274	6.83033e-06	0.000178572	yes	up	0.98	1.03	0.28	4.67	0.35	0.05	0	0.2	1.74	0.15
gene-LOC136846049	LOC136846049	uncharacterized protein, transcript variant X2	10.247	3.35709	0.00468532	0.031349	yes	up	0.48	0.09	0.14	0.14	0	0.04	0.09	0	0.2125	0.0325
gene-LOC136846050	LOC136846050	prostaglandin E2 receptor EP3 subtype-like, transcript variant X2	3.703	1.88856	0.000995017	0.00960691	yes	up	0.29	0.25	0.15	0.17	0.08	0.17	0.09	0.09	0.215	0.1075
gene-LOC136846068	LOC136846068	betaine--homocysteine S-methyltransferase 1-like	11.44	3.51604	5.16931e-07	2.057e-05	yes	up	177.75	134.32	193.61	124.76	12.07	11.62	52.37	9.99	157.61	21.5125
gene-LOC136846070	LOC136846070	serine/threonine-protein kinase NIM1-like, transcript variant X1	0.239	-2.06783	0.00380563	0.0267594	yes	down	3.43	7.97	4.23	4.29	6.84	78.59	7.51	65.19	4.98	39.5325
gene-LOC136846073	LOC136846073	HUWE1-associated protein modifying stress responses	0.366	-1.452	0.000729347	0.00763977	yes	down	1.37	1.64	1.14	2.29	7.29	13.2	2.61	10.09	1.61	8.2975
gene-LOC136846083	LOC136846083	neuronal PAS domain-containing protein 2-like	0.256	-1.96544	0.00434778	0.0297324	yes	down	0.02	0.06	0.05	0.1	0.49	0.6	0.14	0.45	0.0575	0.42
gene-LOC136846088	LOC136846088	nischarin-like, transcript variant X1	2.652	1.4069	0.000299847	0.00377214	yes	up	0.67	0.89	0.37	0.78	0.46	0.44	0.48	0.5	0.6775	0.47
gene-LOC136846096	LOC136846096	innexin inx2-like	18.909	4.24097	2.02506e-09	1.78684e-07	yes	up	82.06	28.91	23.55	10.94	2.24	3.12	1.31	8.18	36.365	3.7125
gene-LOC136846097	LOC136846097	innexin inx2-like	39.289	5.29606	2.20737e-12	3.95025e-10	yes	up	15.85	4.77	5.79	4.18	0.13	0.5	0.05	0.84	7.6475	0.38
gene-LOC136846102	LOC136846102	innexin inx2-like, transcript variant X5	0.451	-1.1479	0.000959825	0.00937397	yes	down	0.32	0.24	0.17	0.44	1.23	1.51	0.81	1.13	0.2925	1.17
gene-LOC136846104	LOC136846104	innexin inx2-like, transcript variant X1	25.264	4.65903	7.97074e-16	2.97871e-13	yes	up	40.74	17.59	15.44	17.22	0.97	2.26	0.5	3.19	22.7475	1.73
gene-LOC136846105	LOC136846105	innexin inx2-like	29.471	4.88123	4.85686e-12	8.1199e-10	yes	up	34.37	12.1	11.09	9.77	0.88	0.93	0.16	2.49	16.8325	1.115
gene-LOC136846106	LOC136846106	innexin inx3-like, transcript variant X1	15.475	3.9519	6.38014e-14	1.76231e-11	yes	up	27.33	9.08	8.79	7.51	1.5	1.66	1.18	2.03	13.1775	1.5925
gene-LOC136846108	LOC136846108	innexin inx2-like	5.004	2.32319	1.06578e-08	7.87317e-07	yes	up	16.54	9.38	7.1	6.48	3.44	3.87	3.03	4	9.875	3.585
gene-LOC136846114	LOC136846114	zwei Ig domain protein zig-8-like	0.187	-2.41656	0.00437488	0.0297735	yes	down	0.06	0.02	0.02	0.02	0.57	0.2	0.16	0.26	0.03	0.2975
gene-LOC136846145	LOC136846145	uncharacterized lncRNA	4.068	2.02423	2.99684e-06	8.79218e-05	yes	up	2052.26	2571.44	3153.59	7634.64	2500.89	2065.09	1056.24	1129.16	3852.98	1687.85
gene-LOC136846153	LOC136846153	uncharacterized lncRNA	0.051	-4.29528	0.000312998	0.00389897	yes	down	0.01	0.01	0	0.01	0.19	0.09	0.02	0.67	0.0075	0.2425
gene-LOC136846160	LOC136846160	uncharacterized protein, transcript variant X4	7.663	2.93799	2.57391e-24	4.08801e-21	yes	up	2.12	3.33	3.15	3.55	0.68	0.84	0.52	0.83	3.0375	0.7175
gene-LOC136846168	LOC136846168	uncharacterized protein, transcript variant X1	4.952	2.30792	0.00342537	0.0247711	yes	up	21.45	4.81	3.02	4.27	6.57	1.24	3.19	1.33	8.3875	3.0825
gene-LOC136846190	LOC136846190	small ribosomal subunit protein mS27	0.458	-1.12628	0.00525986	0.0341152	yes	down	2.05	3.45	2.18	2.12	13.96	6.58	10.12	5.88	2.45	9.135
gene-LOC136846327	LOC136846327	uncharacterized protein	2.283	1.19105	0.00352694	0.0253756	yes	up	2.73	1.61	1.94	2.76	1.62	1.74	2.12	1.39	2.26	1.7175
gene-LOC136846387	LOC136846387	low affinity immunoglobulin epsilon Fc receptor-like	0.198	-2.33649	0.00042888	0.0050457	yes	down	0.38	0.09	0.14	0.12	2.83	2.68	0.37	1.71	0.1825	1.8975
gene-LOC136846407	LOC136846407	uncharacterized protein	2.008	1.00547	0.00137925	0.0122889	yes	up	4766.51	4809.81	5159	3801.05	3406.84	4484.53	3992.2	4692.71	4634.09	4144.07
gene-LOC136846439	LOC136846439	uncharacterized protein	0.107	-3.22155	0.00616279	0.0385546	yes	down	0.29	0	0	0	1.99	2.42	0.56	0.6	0.0725	1.3925
gene-LOC136846453	LOC136846453	aurora kinase-like, transcript variant X2	0.397	-1.33214	0.000891041	0.00886576	yes	down	0.76	1.99	0.85	0.77	6.88	4.48	4.41	3.35	1.0925	4.78
gene-LOC136846459	LOC136846459	ribosome biogenesis protein BRX1 homolog	0.327	-1.61113	0.000155699	0.00227132	yes	down	5.55	6.3	6.47	5.68	64.65	18.69	27.32	27.86	6	34.63
gene-LOC136846463	LOC136846463	adenylate cyclase type 8-like	4.793	2.26089	0.000900916	0.008943	yes	up	0.28	0.32	0.14	0.43	0.13	0.02	0.18	0.06	0.2925	0.0975
gene-LOC136846466	LOC136846466	influenza virus NS1A-binding protein homolog B-like	0.272	-1.87683	0.000470749	0.00542279	yes	down	18.51	22.19	16.92	27.42	84.68	269.36	30.17	211.94	21.26	149.037
gene-LOC136846477	LOC136846477	cytochrome c1-like, transcript variant X2	0.194	-2.36305	3.57965e-07	1.52117e-05	yes	down	56.21	88.39	60.85	53.74	447.81	1022.28	165.42	898.57	64.7975	633.52
gene-LOC136846479	LOC136846479	uncharacterized protein, transcript variant X6	3.421	1.77423	0.000207369	0.0028362	yes	up	190.56	75.34	218.58	164.74	149.12	62.5	71.6	83.74	162.305	91.74
gene-LOC136846483	LOC136846483	choline transporter-like protein 1, transcript variant X1	8.021	3.00377	0.000585989	0.00644081	yes	up	0.5	0.25	0.13	0.32	0.14	0.08	0.09	0	0.3	0.0775
gene-LOC136846487	LOC136846487	uncharacterized protein	0.071	-3.8129	0.000808942	0.0082624	yes	down	0.09	0.04	0.02	0	0.33	0.86	0.07	2.92	0.0375	1.045
gene-LOC136846519	LOC136846519	integrin beta pat-3-like	6.44	2.68704	2.53024e-09	2.15766e-07	yes	up	31.51	11.43	13.45	30.89	8.52	5.3	4.81	6.13	21.82	6.19
gene-LOC136846543	LOC136846543	-	0.171	-2.54463	8.85708e-06	0.000220231	yes	down	10.62	14.68	8.49	9.26	86.5	156.35	17.26	216.56	10.7625	119.168
gene-LOC136846583	LOC136846583	trypsin-1-like	0.154	-2.70224	0.00379398	0.0267071	yes	down	0	0.18	0.22	0.42	3.65	2.98	0.22	3.5	0.205	2.5875
gene-LOC136846597	LOC136846597	formin-like protein	3.248	1.69946	0.00627391	0.0390575	yes	up	5.27	2.2	0.78	1.87	1.1	2.47	1.34	0.72	2.53	1.4075
gene-LOC136846600	LOC136846600	uncharacterized protein, transcript variant X2	0.234	-2.09407	0.00187915	0.0156106	yes	down	0.3	0.34	0.38	0.25	0.74	5.23	0.5	4.98	0.3175	2.8625
gene-LOC136846601	LOC136846601	uncharacterized protein	0.249	-2.00368	0.00317954	0.0233522	yes	down	1.24	1.19	0.59	1.19	2.6	18.74	1.33	9.84	1.0525	8.1275
gene-LOC136846634	LOC136846634	glutamate-rich WD repeat-containing protein 1-like	0.261	-1.93936	1.34481e-11	2.0838e-09	yes	down	7.11	10.29	5.98	7.33	83.76	43.84	37.93	45.88	7.6775	52.8525
gene-LOC136846643	LOC136846643	alkaline phosphatase-like	13.2	3.72248	6.27529e-07	2.43246e-05	yes	up	16.11	19.97	75.21	65.02	7.05	3	10.48	2.02	44.0775	5.6375
gene-LOC136846659	LOC136846659	NKAP family protein CG6066-like	0.321	-1.63774	0.000562221	0.00623894	yes	down	1.83	3.83	1.79	2.92	11.11	21.95	4.07	22.5	2.5925	14.9075
gene-LOC136846660	LOC136846660	uncharacterized protein, transcript variant X2	0.461	-1.11864	1.25898e-06	4.23189e-05	yes	down	15.71	15.9	12.06	12.13	48.38	63.62	43.68	63.2	13.95	54.72
gene-LOC136846663	LOC136846663	uncharacterized protein, transcript variant X2	0.148	-2.75629	6.90882e-06	0.000179884	yes	down	0.42	0.92	1.37	1.08	4.92	19.65	3.56	20.88	0.9475	12.2525
gene-LOC136846664	LOC136846664	1-acylglycerol-3-phosphate O-acyltransferase Pnpla3-like, transcript variant X1	0.109	-3.19726	4.83081e-07	1.94858e-05	yes	down	0.14	0.63	0.71	0.58	3.92	13.49	3.18	14.97	0.515	8.89
gene-LOC136846672	LOC136846672	interferon-induced very large GTPase 1-like	6.695	2.74313	0.00174383	0.0147714	yes	up	0.68	1.87	0.22	2.97	0.97	0.1	0.31	0.07	1.435	0.3625
gene-LOC136846683	LOC136846683	uncharacterized lncRNA	5.457	2.44812	0.00071516	0.00750977	yes	up	0.04	0.06	0.03	0.12	0.03	0.01	0.02	0.01	0.0625	0.0175
gene-LOC136846684	LOC136846684	zinc finger BED domain-containing protein 4-like	38.388	5.26257	0.000183496	0.0025791	yes	up	0.39	0.06	0.35	0.59	0.06	0	0	0	0.3475	0.015
gene-LOC136846685	LOC136846685	uncharacterized protein, transcript variant X2	0.268	-1.89944	0.000594063	0.00651828	yes	down	2.04	10.15	8.02	6.28	67.56	30.25	49.1	22.54	6.6225	42.3625
gene-LOC136846709	LOC136846709	uncharacterized protein, transcript variant X2	2.58	1.36731	0.00259646	0.0199822	yes	up	1.93	1.06	0.92	3.23	1.26	1.4	0.84	1.52	1.785	1.255
gene-LOC136846744	LOC136846744	ankyrin repeat and SOCS box protein 6-like	11.84	3.56556	0.000913959	0.00903717	yes	up	0.09	0.08	0.11	0.25	0	0.09	0	0.02	0.1325	0.0275
gene-LOC136846764	LOC136846764	uncharacterized protein	34.802	5.1211	0.00052844	0.00594191	yes	up	0.15	0.46	0	0.4	0	0.03	0	0.02	0.2525	0.0125
gene-LOC136846776	LOC136846776	uncharacterized oxidoreductase YjmC, transcript variant X1	14.232	3.83107	1.03201e-05	0.000249767	yes	up	51.55	52.83	78.07	51.09	8.27	0.94	15.59	1.06	58.385	6.465
gene-LOC136846805	LOC136846805	integumentary mucin A.1-like	0.461	-1.11703	0.00644455	0.0396343	yes	down	143.92	169.68	111.56	107.6	604.64	796.77	149.81	692.25	133.19	560.867
gene-LOC136846854	LOC136846854	uncharacterized protein	11.192	3.48445	7.78948e-06	0.000198741	yes	up	0.65	2.12	1.6	0.72	0	0.22	0.29	0.25	1.2725	0.19
gene-LOC136846904	LOC136846904	sialin-like	0.356	-1.49089	0.00516656	0.0336131	yes	down	18.31	19.04	20.45	22.43	64.83	276.66	32.54	130.88	20.0575	126.228
gene-LOC136846906	LOC136846906	vesicular glutamate transporter 1-like	4.209	2.07342	0.000273354	0.00351186	yes	up	44.51	40.49	51.02	62.94	31.78	97.22	42.83	47.8	49.74	54.9075
gene-LOC136846939	LOC136846939	MAM and LDL-receptor class A domain-containing protein 1-like	7.321	2.87199	0.00189215	0.0156828	yes	up	49.56	24.74	35.06	52.61	13.45	0.6	18.83	1.77	40.4925	8.6625
gene-LOC136846940	LOC136846940	MAM and LDL-receptor class A domain-containing protein 2-like	3.296	1.72052	0.0065607	0.0401357	yes	up	6.23	5.35	5.04	9.23	4.95	1.19	5.51	1.19	6.4625	3.21
gene-LOC136846953	LOC136846953	di-N-acetylchitobiase-like	3.291	1.71839	0.00116715	0.010871	yes	up	230.43	64.4	130.03	248.18	150	96.21	83.01	46.7	168.26	93.98
gene-LOC136847051	LOC136847051	SPRY domain-containing SOCS box protein 3-like, transcript variant X2	37.975	5.247	1.27555e-07	6.50889e-06	yes	up	1.4	1.21	1.01	1.43	0	0.02	0.17	0	1.2625	0.0475
gene-LOC136847064	LOC136847064	ankyrin-3-like, transcript variant X1	21.034	4.39465	0.00215052	0.0173599	yes	up	0.1	0.07	0.04	0.06	0.03	0	0	0	0.0675	0.0075
gene-LOC136847093	LOC136847093	SCY1-like protein 2, transcript variant X1	0.439	-1.18678	0.00321612	0.0235664	yes	down	1.71	2.43	1.56	2.47	7.55	12.01	2.68	12.33	2.0425	8.6425
gene-LOC136847098	LOC136847098	uncharacterized protein	43.121	5.43033	0.000193528	0.00269882	yes	up	0.34	1.22	0.22	0.63	0	0	0	0	0.6025	0
gene-LOC136847123	LOC136847123	uncharacterized protein, transcript variant X1	4.702	2.23318	1.85154e-07	8.94514e-06	yes	up	10.29	5.76	5.96	16.04	3.22	3.53	3.59	3.86	9.5125	3.55
gene-LOC136847127	LOC136847127	uncharacterized lncRNA, transcript variant X2	0.209	-2.2558	0.000110731	0.00174162	yes	down	0.24	0.36	0.13	0.43	3.16	3.43	0.47	1.01	0.29	2.0175
gene-LOC136847130	LOC136847130	uncharacterized protein	15.024	3.90921	0.00133526	0.0120298	yes	up	1.86	0.37	0.15	1.21	0.37	0	0.08	0	0.8975	0.1125
gene-LOC136847144	LOC136847144	N-acetylgalactosaminyltransferase 6-like, transcript variant X4	2.188	1.12992	0.000146515	0.00216216	yes	up	8.23	15.65	11.37	11.65	13.21	9.52	8.37	6.86	11.725	9.49
gene-LOC136847178	LOC136847178	putative protein-lysine deacylase ABHD14B, transcript variant X1	0.18	-2.47165	1.14655e-06	3.93133e-05	yes	down	4.87	10.08	4.76	7.31	59.55	131.71	14.05	80.27	6.755	71.395
gene-LOC136847181	LOC136847181	uncharacterized lncRNA	0.326	-1.61911	0.00194624	0.0160265	yes	down	2.47	2.97	2.22	2.98	7.89	33.31	4.2	17.36	2.66	15.69
gene-LOC136847197	LOC136847197	uncharacterized protein	40.563	5.34208	2.57318e-18	1.5569e-15	yes	up	9.73	4.33	5.15	9.02	0.1	0.37	0.11	0.72	7.0575	0.325
gene-LOC136847207	LOC136847207	putative inorganic phosphate cotransporter, transcript variant X1	0.104	-3.26547	0.000296678	0.00373596	yes	down	0.04	0.35	0.16	0.25	1.16	9.1	0.21	5.92	0.2	4.0975
gene-LOC136847220	LOC136847220	protein split ends-like, transcript variant X1	4.861	2.28119	2.42605e-05	0.000504508	yes	up	3.55	1.98	0.7	2.78	1.32	0.64	0.54	0.86	2.2525	0.84
gene-LOC136847224	LOC136847224	uncharacterized protein, transcript variant X1	4.922	2.29924	0.000218265	0.00293158	yes	up	1.69	0.78	1.48	2.64	0.37	0.5	0.97	0.42	1.6475	0.565
gene-LOC136847233	LOC136847233	alcohol dehydrogenase class-3-like, transcript variant X1	4.218	2.07652	0.00444413	0.0301185	yes	up	422.37	682.19	481.93	614.13	207.16	42.85	452.03	87.25	550.155	197.322
gene-LOC136847236	LOC136847236	uncharacterized protein, transcript variant X1	12.044	3.59021	5.42812e-06	0.000148004	yes	up	11.49	1.59	3.64	3.31	0.89	0.15	1.12	0.73	5.0075	0.7225
gene-LOC136847262	LOC136847262	uncharacterized protein	0.003	-8.3995	0.00344456	0.0248687	yes	down	0	0	0	0	1.91	10.48	0	14.94	0	6.8325
gene-LOC136847283	LOC136847283	decapping and exoribonuclease protein-like	7.945	2.99006	0.0048005	0.0318513	yes	up	2.34	1.59	0.03	0.38	0.07	0.08	0.42	0.26	1.085	0.2075
gene-LOC136847331	LOC136847331	DNA-directed RNA polymerase III subunit RPC7-like	0.496	-1.01284	0.00655849	0.0401357	yes	down	1.72	2.08	0.99	1.94	9.77	5.8	2.58	5.88	1.6825	6.0075
gene-LOC136847359	LOC136847359	MAM and LDL-receptor class A domain-containing protein 1-like	11.209	3.48656	0.00355299	0.0255052	yes	up	4.14	0	3.58	2.29	1.37	0.07	0.08	0.42	2.5025	0.485
gene-LOC136847363	LOC136847363	periodic tryptophan protein 1 homolog, transcript variant X1	0.355	-1.49528	0.00221092	0.0177102	yes	down	2.3	3.21	1.65	1.66	24.22	6.74	7.32	6.73	2.205	11.2525
gene-LOC136847412	LOC136847412	uncharacterized protein, transcript variant X2	0.084	-3.57979	1.47764e-05	0.000338287	yes	down	1.95	2.08	1.37	1.89	5.7	79.89	3.04	71.98	1.8225	40.1525
gene-LOC136847434	LOC136847434	uncharacterized lncRNA	3.78	1.91829	1.95247e-05	0.000421191	yes	up	1.41	2.86	1.75	2.54	1.08	0.5	1.1	1.64	2.14	1.08
gene-LOC136847435	LOC136847435	nucleolar and spindle-associated protein 1-like	0.472	-1.08319	0.00134348	0.0120808	yes	down	2.25	1.84	1.95	1.28	10.33	10.51	2.55	4.77	1.83	7.04
gene-LOC136847441	LOC136847441	uncharacterized protein, transcript variant X2	0.222	-2.17041	0.00166067	0.0141995	yes	down	8.32	6.64	11.23	7.29	45.36	172.6	10.23	66.93	8.37	73.78
gene-LOC136847454	LOC136847454	zinc finger BED domain-containing protein 4-like	95.789	6.58179	3.84524e-09	3.09225e-07	yes	up	1.78	0.1	1.99	2.34	0	0.03	0.03	0.05	1.5525	0.0275
gene-LOC136847487	LOC136847487	-	0.257	-1.95929	0.00688501	0.0415586	yes	down	0.26	0.31	0.1	0.4	2.85	2.64	0.16	2.38	0.2675	2.0075
gene-LOC136847516	LOC136847516	uncharacterized transporter HI_0519-like	9.254	3.21002	4.30225e-05	0.000800356	yes	up	2.05	0.44	0.33	0.49	0.15	0.16	0.22	0.08	0.8275	0.1525
gene-LOC136847554	LOC136847554	uncharacterized protein	14.262	3.83414	0.00117541	0.0109252	yes	up	0.26	1.56	0.75	1.16	0.16	0	0.28	0	0.9325	0.11
gene-LOC136847578	LOC136847578	uncharacterized protein	0	-12.0932	3.35393e-07	1.45444e-05	yes	down	0.22	0	0	0	14.25	1773.91	0.42	318.26	0.055	526.71
gene-LOC136847579	LOC136847579	uncharacterized protein	0.001	-10.3625	8.8322e-06	0.000220043	yes	down	0	0	0	0	3.94	157.41	0.2	50.79	0	53.085
gene-LOC136847581	LOC136847581	uncharacterized lncRNA	6.465	2.69268	2.9118e-05	0.00058726	yes	up	4.84	2.06	1.4	6.65	1.54	1.79	0.34	0.84	3.7375	1.1275
gene-LOC136847594	LOC136847594	short neurotoxin 1-like	0.407	-1.29842	0.00804647	0.0464049	yes	down	53.15	51.86	28.4	35.61	155.66	311.33	47.01	320.63	42.255	208.657
gene-LOC136847655	LOC136847655	uncharacterized protein	5.828	2.54291	0.00662942	0.040361	yes	up	1.95	0.6	0.28	1.97	0.13	0.27	0.03	1.1	1.2	0.3825
gene-LOC136847656	LOC136847656	seizure protein 6 homolog, transcript variant X1	10.02	3.3248	0.00354037	0.0254434	yes	up	0.03	0.32	0.44	0.07	0.05	0	0.04	0.06	0.215	0.0375
gene-LOC136847673	LOC136847673	uncharacterized protein	0.117	-3.09294	3.19249e-07	1.39875e-05	yes	down	0.14	0.34	0.07	0.12	1.83	3.29	1.11	3.92	0.1675	2.5375
gene-LOC136847689	LOC136847689	uncharacterized protein, transcript variant X1	0.484	-1.04744	0.00284967	0.0215031	yes	down	0.47	1.03	0.67	0.84	3.22	3.06	2.35	2.23	0.7525	2.715
gene-LOC136847714	LOC136847714	mid1-interacting protein 1A	7.922	2.98578	7.21614e-05	0.00122742	yes	up	59.96	151.8	120.4	343.71	96.28	7.56	30.97	15.62	168.968	37.6075
gene-LOC136847716	LOC136847716	transient receptor potential channel pyrexia-like, transcript variant X1	6.728	2.75022	2.22708e-10	2.48222e-08	yes	up	0.72	1.08	0.66	1.11	0.26	0.41	0.08	0.23	0.8925	0.245
gene-LOC136847721	LOC136847721	procathepsin L-like	2.705	1.4358	7.43765e-05	0.00126004	yes	up	173.04	171.56	217.04	104.77	92.81	153.68	88.64	122.89	166.602	114.505
gene-LOC136847722	LOC136847722	cell adhesion molecule DSCAM-like	241.795	7.91764	4.05383e-11	5.51046e-09	yes	up	0.6	0.22	0.29	0.58	0	0	0	0	0.4225	0
gene-LOC136847723	LOC136847723	uncharacterized lncRNA, transcript variant X1	0.013	-6.23415	2.97378e-07	1.31197e-05	yes	down	0.06	0.14	0	0	0.7	9.29	2.25	13.37	0.05	6.4025
gene-LOC136847726	LOC136847726	-	7.525	2.91161	0.000272	0.00350155	yes	up	3.35	0.78	1.55	0.65	0.85	0.06	0.38	0.31	1.5825	0.4
gene-LOC136847744	LOC136847744	choline transporter-like 1, transcript variant X4	2.76	1.46442	0.00067299	0.00716765	yes	up	5.75	6.34	4.72	9.14	3.63	4.03	5.59	2.28	6.4875	3.8825
gene-LOC136847759	LOC136847759	uncharacterized lncRNA	4.908	2.29513	8.79279e-07	3.19203e-05	yes	up	20.58	9.81	10.56	25.42	6.84	6.77	2.44	9.33	16.5925	6.345
gene-LOC136847772	LOC136847772	intersectin-1-like	0.233	-2.10461	0.00694744	0.0418163	yes	down	0.91	1.75	1.24	1.34	2.75	18.69	1.1	7.66	1.31	7.55
gene-LOC136847814	LOC136847814	galactoside alpha-(1,2)-fucosyltransferase 1-like, transcript variant X2	2.234	1.15953	0.000610415	0.00664652	yes	up	2.25	1.74	1.4	1.99	1.33	1.31	1.42	1.75	1.845	1.4525
gene-LOC136847825	LOC136847825	uncharacterized lncRNA	7.185	2.84505	1.42013e-08	9.96914e-07	yes	up	21.88	15.52	9.96	8.55	1.83	5.6	2.5	3.59	13.9775	3.38
gene-LOC136847826	LOC136847826	uncharacterized protein, transcript variant X1	0.042	-4.57395	4.36439e-08	2.60657e-06	yes	down	48.02	19.77	1.25	21.72	854.75	2149.41	92.05	1466.21	22.69	1140.61
gene-LOC136847827	LOC136847827	uncharacterized protein	4.027	2.00981	0.00442237	0.0300164	yes	up	63.32	32.12	39	64.56	31.97	3.55	35.11	11.39	49.75	20.505
gene-LOC136847828	LOC136847828	uncharacterized lncRNA	6.343	2.66525	3.61428e-05	0.000694751	yes	up	406.87	209.18	251.96	471.83	136.95	28.76	141.86	38.2	334.96	86.4425
gene-LOC136847830	LOC136847830	uncharacterized protein	0.114	-3.13194	6.58627e-06	0.000174344	yes	down	18.8	12.31	10.98	8.86	105.66	454.82	22.2	322.23	12.7375	226.227
gene-LOC136847867	LOC136847867	uncharacterized protein, transcript variant X1	0.169	-2.56408	0.000869948	0.008731	yes	down	0.33	0.32	0.59	0.3	5.82	10.92	0.33	6.31	0.385	5.845
gene-LOC136847870	LOC136847870	uncharacterized protein	3.496	1.80551	1.12032e-09	1.0623e-07	yes	up	4694.19	2852.72	3545.84	3768.11	2233.54	1906.13	1489.03	2242.24	3715.22	1967.73
gene-LOC136847871	LOC136847871	mite allergen Lep d 7-like	2.095	1.067	0.00613804	0.0384566	yes	up	7.01	7.75	7.38	5.63	4.63	5.38	4.12	9.96	6.9425	6.0225
gene-LOC136847884	LOC136847884	uncharacterized protein	6.071	2.60196	1.02915e-05	0.000249767	yes	up	2.36	1.04	1.55	2.57	0.6	0.86	0.09	0.87	1.88	0.605
gene-LOC136847945	LOC136847945	uncharacterized protein	12.084	3.59502	0.000150779	0.00221735	yes	up	0.01	0.01	0	0.01	0	0	0	0	0.0075	0
gene-LOC136847993	LOC136847993	angiopoietin-related protein 7-like	8.688	3.11908	0.000132859	0.00199304	yes	up	99.79	17.93	70.89	111.95	24.32	42.21	1.98	4.49	75.14	18.25
gene-LOC136848018	LOC136848018	pleckstrin homology domain-containing family J member 1-like, transcript variant X5	0.105	-3.2467	0.00581204	0.037035	yes	down	0	0.04	0.02	0	0.19	0.43	0.05	0.26	0.015	0.2325
gene-LOC136848020	LOC136848020	uncharacterized protein	4.553	2.18676	0.000176484	0.00249989	yes	up	198.95	111.27	128.85	213.54	99.69	25.65	89	28.7	163.153	60.76
gene-LOC136848028	LOC136848028	lymphocyte antigen 75-like	2.259	1.17583	0.000493885	0.00562842	yes	up	777.97	700.62	875.84	802.85	667.53	599.23	708.85	495.83	789.32	617.86
gene-LOC136848031	LOC136848031	uncharacterized protein	2.298	1.20026	0.000839975	0.00852454	yes	up	16.36	13.81	14.87	24.08	23.01	10.04	9.55	12.58	17.28	13.795
gene-LOC136848054	LOC136848054	QRFP-like peptide receptor	4.655	2.21869	7.16262e-05	0.00122323	yes	up	0.56	0.37	0.29	0.45	0.28	0.18	0.02	0.21	0.4175	0.1725
gene-LOC136848061	LOC136848061	uncharacterized protein, transcript variant X2	0.296	-1.75572	6.44964e-05	0.00111344	yes	down	1.92	2.64	1.5	2.2	8.36	18.65	4.34	20.39	2.065	12.935
gene-LOC136848079	LOC136848079	uncharacterized lncRNA	4.966	2.31196	0.00010601	0.0016795	yes	up	84.35	47.72	36.85	67.49	28.37	9.07	32.22	9.02	59.1025	19.67
gene-LOC136848092	LOC136848092	ATP-binding cassette sub-family C member 4-like, transcript variant X3	0.09	-3.47184	0.00345127	0.0249017	yes	down	0.02	0.01	0.05	0.01	0.1	1.79	0.02	0.24	0.0225	0.5375
gene-LOC136848106	LOC136848106	-	4.19	2.06704	2.49261e-07	1.13517e-05	yes	up	1.91	2.09	2.4	2.08	0.58	0.85	1.13	0.94	2.12	0.875
gene-LOC136848155	LOC136848155	alpha-N-acetylgalactosaminidase-like, transcript variant X2	3.107	1.63566	0.000232587	0.00307518	yes	up	1556.83	926.92	2089.25	1351.32	561.83	1120.06	635.42	1283.53	1481.08	900.21
gene-LOC136848171	LOC136848171	uncharacterized protein, transcript variant X1	10.087	3.33445	1.2443e-06	4.21603e-05	yes	up	2.01	0.39	0.47	1.33	0.18	0.25	0.07	0.3	1.05	0.2
gene-LOC136848184	LOC136848184	transmembrane protein 53-like, transcript variant X4	5.732	2.51898	0.00169259	0.0144142	yes	up	13.61	58.03	29.81	89.58	1.63	7.94	21.26	20.51	47.7575	12.835
gene-LOC136848192	LOC136848192	techylectin-5A-like	11.569	3.53224	0.000572323	0.00630697	yes	up	3.66	2.77	4.48	34.11	3.77	2.28	0.15	0.15	11.255	1.5875
gene-LOC136848210	LOC136848210	venom protease-like, transcript variant X2	227.994	7.83285	3.05851e-10	3.29334e-08	yes	up	1.32	1.06	0.4	0.32	0	0	0	0	0.775	0
gene-LOC136848213	LOC136848213	CLIP domain-containing serine protease B4-like	14.401	3.84812	0.000872295	0.00874084	yes	up	0.7	0.35	0.37	0.07	0	0.19	0	0.03	0.3725	0.055
gene-LOC136848218	LOC136848218	uncharacterized protein	5.801	2.53628	0.00471484	0.0314048	yes	up	8.83	20.12	0.79	4.01	3.18	0.24	1.38	4.82	8.4375	2.405
gene-LOC136848219	LOC136848219	carboxypeptidase B-like	2.853	1.51258	2.03681e-06	6.42177e-05	yes	up	1392.2	1956.92	1784.83	2661.44	845.57	1553.92	1016.24	1449.8	1948.85	1216.38
gene-LOC136848226	LOC136848226	titin homolog, transcript variant X2	0.403	-1.31181	0.000559143	0.00621564	yes	down	0.35	0.91	0.28	0.35	3.01	1.99	1.18	1.78	0.4725	1.99
gene-LOC136848228	LOC136848228	uncharacterized protein	12.859	3.68468	1.25796e-09	1.17527e-07	yes	up	64.25	35.68	50.06	31.55	16.22	12.52	46.79	30.23	45.385	26.44
gene-LOC136848264	LOC136848264	adipose-secreted signaling protein, transcript variant X1	0.15	-2.73969	0.00105415	0.0100555	yes	down	5.98	7.19	4.11	4.82	9.63	255.59	7.19	127.59	5.525	100
gene-LOC136848362	LOC136848362	T-complex protein 11-like protein 1, transcript variant X3	0.282	-1.82403	0.003289	0.0239897	yes	down	3.89	8.28	6.64	4.25	19.21	59.94	6.67	72.91	5.765	39.6825
gene-LOC136848396	LOC136848396	protein rpi-1-like	0.202	-2.30553	4.25459e-05	0.000793693	yes	down	0.11	0.19	0.09	0.12	1.1	1.95	0.45	1.38	0.1275	1.22
gene-LOC136848473	LOC136848473	uncharacterized lncRNA	0.025	-5.31748	0.00633443	0.0392802	yes	down	0	0	0	0	17.15	4.11	0	0.41	0	5.4175
gene-LOC136848540	LOC136848540	bis(5'-adenosyl)-triphosphatase enpp4-like	0.278	-1.84766	0.00486777	0.0321782	yes	down	0.15	0.07	0.1	0.03	1.16	0.41	0.46	0.36	0.0875	0.5975
gene-LOC136848558	LOC136848558	monocarboxylate transporter 13-like, transcript variant X1	0.234	-2.09671	4.78269e-05	0.000871863	yes	down	9.21	12.47	7.94	10	75.25	123	12.34	101.81	9.905	78.1
gene-LOC136848560	LOC136848560	heparanase-like	19.177	4.2613	1.05884e-05	0.000254322	yes	up	25.9	2.97	1.68	5.41	1.06	0.14	1.53	0.43	8.99	0.79
gene-LOC136848564	LOC136848564	DNA ligase 1-like	0.45	-1.15332	0.000208104	0.00283749	yes	down	3	3.46	3.24	3.56	20.2	10.74	9.33	13.63	3.315	13.475
gene-LOC136848569	LOC136848569	probable dimethyladenosine transferase	0.278	-1.84451	0.000199793	0.00276467	yes	down	0.94	0.72	0.58	0.71	10.18	3.02	3.58	2.75	0.7375	4.8825
gene-LOC136848574	LOC136848574	uncharacterized protein	0.026	-5.29239	1.7261e-08	1.17913e-06	yes	down	0.42	0.71	0.2	0.23	4.49	88.43	1.63	24.78	0.39	29.8325
gene-LOC136848592	LOC136848592	N-acetylated-alpha-linked acidic dipeptidase 2-like, transcript variant X1	9.643	3.26951	0.00102821	0.00987483	yes	up	77.73	13.93	24.56	11.67	16.13	0.56	6.26	0.38	31.9725	5.8325
gene-LOC136848656	LOC136848656	protein dimmed-like, transcript variant X3	0.459	-1.12256	0.00132384	0.0119381	yes	down	2.38	4.93	3.9	4.75	20.67	11.38	9.48	20.9	3.99	15.6075
gene-LOC136848676	LOC136848676	uncharacterized protein, transcript variant X4	2.026	1.01876	0.00693867	0.0418031	yes	up	172.03	108.94	103.94	113.47	140.61	111	119.36	70.61	124.595	110.395
gene-LOC136848714	LOC136848714	cell division cycle-associated protein 7-like	0.4	-1.3203	0.000229332	0.00304482	yes	down	0.49	0.83	0.39	0.49	1.89	3.05	1.69	3.11	0.55	2.435
gene-LOC136848788	LOC136848788	glutathione S-transferase 1-like	3.587	1.84291	0.000930343	0.00916986	yes	up	371.15	334.06	259.06	366.19	187.3	71.81	269	76.28	332.615	151.097
gene-LOC136848852	LOC136848852	borealin-like, transcript variant X1	0.418	-1.25749	0.00209924	0.0170108	yes	down	0.6	0.74	0.43	0.91	5.01	3.04	2.59	3.89	0.67	3.6325
gene-LOC136848853	LOC136848853	repetitive organellar protein-like, transcript variant X1	0.404	-1.30598	0.000342167	0.00417233	yes	down	0.21	0.35	0.16	0.27	1.58	1.19	0.46	1.25	0.2475	1.12
gene-LOC136848855	LOC136848855	beta-galactosidase-like	4.626	2.20988	0.00654921	0.0401226	yes	up	320.21	192.2	268.44	206.83	51.67	29.29	222.76	19.04	246.92	80.69
gene-LOC136848898	LOC136848898	uncharacterized protein	0.005	-7.6384	5.41609e-11	7.02212e-09	yes	down	0.51	0.67	0.18	0.13	17.6	338.63	0.39	206.76	0.3725	140.845
gene-LOC136848899	LOC136848899	uncharacterized protein	0.007	-7.207	3.49529e-11	4.8273e-09	yes	down	0.76	0.57	0.7	0.17	19.87	352.15	1	255.25	0.55	157.067
gene-LOC136849002	LOC136849002	phospholipid phosphatase-related protein type 1-like, transcript variant X1	2.599	1.3778	0.00153853	0.0133523	yes	up	54.41	52.43	42.44	78.78	67.98	28.61	38.6	19.75	57.015	38.735
gene-LOC136849022	LOC136849022	apolipoprotein D-like	0.051	-4.30097	0.000141065	0.0020988	yes	down	6.28	9.05	5.23	0.8	50.1	250.39	0.7	506.61	5.34	201.95
gene-LOC136849023	LOC136849023	glucose dehydrogenase [FAD, quinone]-like	0.028	-5.16081	5.96406e-07	2.34611e-05	yes	down	0.06	0.09	0.09	0.35	0.9	24	0.6	11.01	0.1475	9.1275
gene-LOC136849042	LOC136849042	innexin inx2-like, transcript variant X1	4.149	2.05283	0.00201502	0.0164226	yes	up	0.31	1.21	0.22	0.2	0.22	0.26	0.26	0.08	0.485	0.205
gene-LOC136849061	LOC136849061	uncharacterized protein, transcript variant X1	8.811	3.13938	0.000327889	0.00404874	yes	up	5.25	0.66	1.05	1.11	0.64	0.13	0.1	0.91	2.0175	0.445
gene-LOC136849062	LOC136849062	uncharacterized protein, transcript variant X1	0.31	-1.68936	0.00045748	0.00530505	yes	down	0.14	0.45	0.17	0.14	1.94	1.08	0.94	0.99	0.225	1.2375
gene-LOC136849071	LOC136849071	sarcoplasmic reticulum histidine-rich calcium-binding protein-like	2.599	1.37769	0.000123328	0.00188342	yes	up	92.29	72.23	82.39	86.54	40.18	70.33	65.08	51.04	83.3625	56.6575
gene-LOC136849075	LOC136849075	uncharacterized protein	0.164	-2.60403	6.25993e-05	0.00108511	yes	down	1.22	1.31	1.61	1.94	14.34	3.78	8.82	38.34	1.52	16.32
gene-LOC136849090	LOC136849090	annexin B9-like	4.144	2.05106	2.65172e-07	1.19478e-05	yes	up	157.67	150	118.75	211.77	87.43	59.34	82.9	41.22	159.548	67.7225
gene-LOC136849131	LOC136849131	ribokinase, transcript variant X2	2.232	1.15836	0.00519433	0.0337764	yes	up	4.45	4.63	4.82	7.41	1.99	4.94	4.05	5.64	5.3275	4.155
gene-LOC136849138	LOC136849138	glutathione S-transferase 1-1-like, transcript variant X2	3.369	1.75251	0.000404471	0.00479847	yes	up	174.03	300.72	327.14	246.19	124.78	93.94	210.84	86.49	262.02	129.012
gene-LOC136849143	LOC136849143	zinc finger protein 91-like, transcript variant X1	0.369	-1.43734	1.42814e-05	0.000328136	yes	down	1.05	1.69	1.08	1.53	6.28	7.66	2.86	9.79	1.3375	6.6475
gene-LOC136849178	LOC136849178	oplophorus-luciferin 2-monooxygenase non-catalytic subunit-like, transcript variant X1	5.805	2.53739	1.64562e-05	0.000367473	yes	up	59.5	37.39	39.09	38.57	10.95	4.65	22.85	10.58	43.6375	12.2575
gene-LOC136849186	LOC136849186	lysosomal alpha-glucosidase-like	2.66	1.41165	0.000848822	0.00858689	yes	up	3.26	2.65	2.73	2.83	1.11	1.85	2.52	1.89	2.8675	1.8425
gene-LOC136849191	LOC136849191	synaptotagmin-1-like, transcript variant X2	6.141	2.61837	3.09224e-06	9.01147e-05	yes	up	0.8	0.88	0.41	0.77	0.16	0.1	0.15	0.4	0.715	0.2025
gene-LOC136849201	LOC136849201	hepatic sodium/bile acid cotransporter-like, transcript variant X2	0.384	-1.38149	0.00236748	0.0186261	yes	down	8.07	22.27	13.67	14.7	119.2	41.31	28.7	90.75	14.6775	69.99
gene-LOC136849202	LOC136849202	uncharacterized protein, transcript variant X1	2.868	1.52012	7.73199e-05	0.00129951	yes	up	1.91	1.69	0.66	1.91	0.99	1.32	0.52	1.09	1.5425	0.98
gene-LOC136849210	LOC136849210	uncharacterized protein, transcript variant X1	22.824	4.51251	0.00310756	0.0229162	yes	up	0.26	0.04	0.11	0.06	0	0	0.03	0	0.1175	0.0075
gene-LOC136849215	LOC136849215	uncharacterized protein	0.047	-4.4102	0.00235031	0.018537	yes	down	0	0	0	0	0.03	0.07	0	0.04	0	0.035
gene-LOC136849235	LOC136849235	tigger transposable element-derived protein 4-like, transcript variant X3	0.409	-1.28967	0.000548751	0.0061377	yes	down	0.26	0.42	0.18	0.23	1.17	1.65	0.52	1.53	0.2725	1.2175
gene-LOC136849236	LOC136849236	tigger transposable element-derived protein 4-like	0.416	-1.26596	0.00336707	0.0244468	yes	down	0.07	0.25	0.15	0.25	0.69	1.23	0.37	0.86	0.18	0.7875
gene-LOC136849241	LOC136849241	immunoglobulin domain and leucine-rich repeat-containing protein 2, transcript variant X1	0.349	-1.51897	3.45018e-05	0.000670987	yes	down	6.74	14.52	11.68	19.36	97.3	72	32.45	73.45	13.075	68.8
gene-LOC136849262	LOC136849262	cytochrome P450 9e2-like	0.344	-1.53981	4.02857e-07	1.67826e-05	yes	down	15.63	12.6	9.77	16.06	71.14	116.57	44.27	59.81	13.515	72.9475
gene-LOC136849276	LOC136849276	uncharacterized lncRNA	6.253	2.64445	0.00248213	0.0193293	yes	up	16.99	5.7	2.8	3.29	0.44	6.18	0.36	2.3	7.195	2.32
gene-LOC136849287	LOC136849287	uncharacterized protein, transcript variant X1	0.453	-1.14268	0.000224372	0.00299777	yes	down	20.25	27.67	18.45	28.93	152.69	105.75	42.06	91.33	23.825	97.9575
gene-LOC136849295	LOC136849295	serine-rich adhesin for platelets-like, transcript variant X1	0.431	-1.21312	0.00608863	0.0383171	yes	down	0.28	0.39	0.21	0.14	1.49	1.03	0.42	1.43	0.255	1.0925
gene-LOC136849443	LOC136849443	uncharacterized protein	9.602	3.26328	4.30307e-06	0.000119638	yes	up	7.49	4.05	3.53	6.46	0.79	0.97	1.79	0.11	5.3825	0.915
gene-LOC136849670	LOC136849670	cell adhesion molecule Dscam2-like	34.021	5.08836	0.00201992	0.0164415	yes	up	0.07	0	0.08	0.5	0	0.04	0	0	0.1625	0.01
gene-LOC136849678	LOC136849678	ninjurin-1-like, transcript variant X4	2.102	1.07143	0.000131735	0.0019832	yes	up	11.25	11.79	7.61	12.37	8.75	14.77	5.18	8.75	10.755	9.3625
gene-LOC136849688	LOC136849688	ubiquitin-like protein 3, transcript variant X1	0.314	-1.66978	0.00152624	0.0132825	yes	down	4.99	5.48	2.84	3.94	16.25	41.94	5.44	40.27	4.3125	25.975
gene-LOC136849713	LOC136849713	uncharacterized protein, transcript variant X1	2.004	1.00309	0.00359525	0.025678	yes	up	5.92	6.94	5.13	15.5	8.48	5.47	5.81	4.86	8.3725	6.155
gene-LOC136849717	LOC136849717	C-type lectin domain family 17, member A-like	2.82	1.49585	0.00153041	0.0133005	yes	up	134.26	91.84	151.21	143.4	116.31	47.6	103.56	55.03	130.178	80.625
gene-LOC136849738	LOC136849738	uncharacterized protein	12.272	3.61733	0.00737722	0.0438014	yes	up	0.92	0.24	0.13	0.15	0	0.08	0	0.14	0.36	0.055
gene-LOC136849741	LOC136849741	troponin C, isotype gamma-like, transcript variant X4	2.184	1.12676	0.00362528	0.0257945	yes	up	4.54	3.09	3.29	4.14	1.97	4.55	1.87	4.02	3.765	3.1025
gene-LOC136849765	LOC136849765	sulfotransferase 1C4-like	0.215	-2.22083	0.000443068	0.00517429	yes	down	4.52	15.44	27.32	16.48	87.95	285.6	48.07	132.51	15.94	138.532
gene-LOC136849771	LOC136849771	uncharacterized lncRNA, transcript variant X1	0.241	-2.05267	0.00865156	0.0488998	yes	down	1.14	7.31	13.22	4.93	36.53	135.11	20.21	40.09	6.65	57.985
gene-LOC136849784	LOC136849784	uncharacterized lncRNA	3.642	1.86469	0.00239618	0.0187706	yes	up	0.81	0.92	0.51	0.42	0.52	0.24	0.37	0.15	0.665	0.32
gene-LOC136849788	LOC136849788	centromere protein J-like, transcript variant X1	0.471	-1.08524	0.00539002	0.0347643	yes	down	0.64	2.3	0.77	0.83	4.95	4.83	2.76	4.01	1.135	4.1375
gene-LOC136849804	LOC136849804	acid phosphatase type 7-like, transcript variant X1	41.731	5.38306	2.20174e-18	1.39877e-15	yes	up	2.79	10.95	14.56	10.6	0.99	0.3	0.56	1.26	9.725	0.7775
gene-LOC136849808	LOC136849808	uncharacterized lncRNA	751.07	9.5528	1.27246e-12	2.56633e-10	yes	up	16.35	6.57	3.4	1.18	0	0	0	0	6.875	0
gene-LOC136849829	LOC136849829	uncharacterized protein	14.271	3.83497	5.07542e-07	2.03433e-05	yes	up	4.71	1.52	0.47	1.05	0.46	0.43	0.06	0.17	1.9375	0.28
gene-LOC136849833	LOC136849833	zinc finger protein Noc-like	0.289	-1.78912	0.00113653	0.010626	yes	down	0.35	0.29	0.35	0.47	0.98	4.59	1.01	3.01	0.365	2.3975
gene-LOC136849837	LOC136849837	crustapain-like	0.158	-2.66432	0.000151151	0.0022177	yes	down	0.31	0.94	0.45	0.17	7.27	1.67	2.94	9.06	0.4675	5.235
gene-LOC136849841	LOC136849841	zinc finger protein Noc-like	0.258	-1.95471	0.000653223	0.00700657	yes	down	0.3	1.13	1.3	0.46	4.58	9.28	2.96	6.47	0.7975	5.8225
gene-LOC136849853	LOC136849853	inward rectifier potassium channel 2-like, transcript variant X1	3.634	1.8616	7.91346e-10	7.98003e-08	yes	up	14.52	12.57	10.44	8.98	4.91	8.4	3.85	6.49	11.6275	5.9125
gene-LOC136849854	LOC136849854	uncharacterized protein, transcript variant X1	487.343	8.9288	6.86643e-13	1.43024e-10	yes	up	5.24	1.47	1.25	5.07	0	0	0	0	3.2575	0
gene-LOC136849868	LOC136849868	carboxylic ester hydrolase-like	7.494	2.90569	9.54886e-05	0.00154952	yes	up	5.53	3.14	2.75	3.6	0.5	0.23	1.91	0.35	3.755	0.7475
gene-LOC136849906	LOC136849906	sialin-like, transcript variant X1	4.878	2.28622	1.74487e-06	5.58262e-05	yes	up	21.81	10.31	15.89	11.62	6.86	10.42	3.78	2.69	14.9075	5.9375
gene-LOC136849923	LOC136849923	sphingosine-1-phosphate transporter SPNS2	0.104	-3.2626	1.47822e-07	7.39458e-06	yes	down	0.51	1.46	0.79	0.68	35.49	6.26	4.25	15.63	0.86	15.4075
gene-LOC136849932	LOC136849932	peroxiredoxin 2-like	0.364	-1.45649	3.86952e-07	1.62265e-05	yes	down	29.9	56.78	39.31	54.87	212.6	280.68	117.54	212.84	45.215	205.915
gene-LOC136849955	LOC136849955	SH3 domain-binding glutamic acid-rich protein homolog, transcript variant X1	0.259	-1.95163	0.00108055	0.0102306	yes	down	2.65	3.86	2.11	3.16	11.04	32.49	3.38	39.02	2.945	21.4825
gene-LOC136849960	LOC136849960	uncharacterized protein	0.4	-1.32141	1.4897e-05	0.000340434	yes	down	1.6	3.49	1.68	1.9	13.21	11.57	4.8	9.84	2.1675	9.855
gene-LOC136849990	LOC136849990	uncharacterized lncRNA	2.756	1.46247	7.61872e-06	0.000195415	yes	up	1495.61	1099.91	1626.66	1335.82	954.78	955.73	897.48	859.71	1389.5	916.925
gene-LOC136849993	LOC136849993	persulfide dioxygenase ETHE1, mitochondrial	0.399	-1.32449	0.00345861	0.0249404	yes	down	4.01	12.1	5.07	4.39	21.26	54.48	13.16	27.58	6.3925	29.12
gene-LOC136850005	LOC136850005	transmembrane protein 222	0.452	-1.14477	7.16305e-06	0.000185742	yes	down	1.53	2.08	1.4	1.99	7.43	8.89	3.56	8.59	1.75	7.1175
gene-LOC136850008	LOC136850008	uncharacterized protein, transcript variant X2	8.117	3.02097	8.06033e-19	6.02439e-16	yes	up	8.36	7	5.18	9.1	2.44	1.58	1.5	1.07	7.41	1.6475
gene-LOC136850037	LOC136850037	actin, muscle-like, transcript variant X1	0.375	-1.41591	0.000688601	0.00730331	yes	down	18.21	16.88	16.78	23.2	83.04	146.29	29.61	120.35	18.7675	94.8225
gene-LOC136850112	LOC136850112	uncharacterized protein, transcript variant X12	5.582	2.48081	2.94527e-08	1.88053e-06	yes	up	1.36	2.16	1.12	2.91	0.4	0.57	0.21	0.89	1.8875	0.5175
gene-LOC136850120	LOC136850120	protein white-like	12.644	3.66033	0.000246043	0.0032196	yes	up	0.4	0.25	0.02	0.68	0.08	0.03	0.05	0.03	0.3375	0.0475
gene-LOC136850139	LOC136850139	sodium-coupled monocarboxylate transporter 1-like, transcript variant X3	57.836	5.85389	0.000111736	0.00174842	yes	up	0.38	0.07	0.05	0.22	0	0	0	0	0.18	0
gene-LOC136850141	LOC136850141	uncharacterized protein, transcript variant X2	2.478	1.30945	0.00607889	0.0382937	yes	up	12.52	22.91	22.21	14.13	8.53	11.04	17.8	9.3	17.9425	11.6675
gene-LOC136850143	LOC136850143	uncharacterized protein, transcript variant X2	2.755	1.46231	0.000382119	0.00456931	yes	up	2.59	1.82	1.94	4.78	2.12	2.81	1.12	1.46	2.7825	1.8775
gene-LOC136850176	LOC136850176	ubiquitin-conjugating enzyme E2 J1-like, transcript variant X1	0.434	-1.20532	9.23453e-05	0.00150621	yes	down	11.91	19.62	9.29	13.51	72.55	67.51	24.28	67.87	13.5825	58.0525
gene-LOC136850181	LOC136850181	uncharacterized protein, transcript variant X1	2.537	1.34319	0.00292398	0.0219316	yes	up	0.49	1.57	0.61	0.76	0.59	0.69	0.56	0.45	0.8575	0.5725
gene-LOC136850195	LOC136850195	uncharacterized protein	0.41	-1.28674	0.00125994	0.0114594	yes	down	0.2	0.58	0.24	0.33	1.26	2.14	0.67	1.86	0.3375	1.4825
gene-LOC136850325	LOC136850325	uncharacterized protein	31.342	4.97004	0.000225477	0.00300936	yes	up	0.21	0.15	0.02	0.89	0	0.05	0	0.02	0.3175	0.0175
gene-LOC136850425	LOC136850425	carbohydrate sulfotransferase 11-like	2.62	1.38941	0.000759777	0.00786775	yes	up	6.11	7.99	6.82	8.53	7.63	3.48	6.05	3.24	7.3625	5.1
gene-LOC136850472	LOC136850472	uncharacterized protein	3.465	1.79275	1.51846e-05	0.000345145	yes	up	545.4	267.29	341.05	623.96	297.63	181.21	233.47	162.95	444.425	218.815
gene-LOC136850473	LOC136850473	uncharacterized protein	3.214	1.68444	3.50707e-05	0.000677217	yes	up	277.5	165.75	232.97	306.78	186.91	114.55	147.76	86.81	245.75	134.007
gene-LOC136850526	LOC136850526	uncharacterized protein, transcript variant X2	0.378	-1.40232	0.00586048	0.0372689	yes	down	3.5	4.38	3.01	3.59	12.12	21.61	4.36	34.05	3.62	18.035
gene-LOC136850539	LOC136850539	neural-cadherin-like	16.38	4.03385	0.00575126	0.0367398	yes	up	0	0.06	0.14	0.21	0	0.02	0.02	0	0.1025	0.01
gene-LOC136850559	LOC136850559	uncharacterized protein	0.168	-2.5693	0.0012289	0.0112658	yes	down	1.09	2.99	0.93	2.82	10.23	63.36	2.35	9.56	1.9575	21.375
gene-LOC136850607	LOC136850607	DNA polymerase III PolC-type-like	16.625	4.05527	0.00356417	0.0255134	yes	up	0.54	0.84	0.17	0	0.09	0	0.08	0	0.3875	0.0425
gene-LOC136850613	LOC136850613	uncharacterized protein, transcript variant X1	4.832	2.27259	0.000112653	0.00176061	yes	up	34.2	28.16	20.67	40.8	13.54	2.9	18.02	8.88	30.9575	10.835
gene-LOC136850627	LOC136850627	uncharacterized protein DDB_G0284459-like, transcript variant X1	0.458	-1.12691	0.00699334	0.0420527	yes	down	1.17	2.72	1.55	1.65	8.22	8.87	3.22	9.57	1.7725	7.47
gene-LOC136850628	LOC136850628	putative leucine-rich repeat-containing protein DDB_G0290503	4.47	2.16043	1.33992e-05	0.000311244	yes	up	21.92	19.35	18.01	45.95	15.64	19.42	3.99	6.07	26.3075	11.28
gene-LOC136850633	LOC136850633	uncharacterized protein	4.323	2.11198	0.000172079	0.00245391	yes	up	27.23	17.52	17.37	47.15	19.25	20.9	4.1	4.71	27.3175	12.24
gene-LOC136850639	LOC136850639	uncharacterized lncRNA, transcript variant X4	3.427	1.7768	0.00086783	0.00871672	yes	up	1.21	0.48	0.76	0.84	0.33	0.6	0.38	0.45	0.8225	0.44
gene-LOC136850651	LOC136850651	uncharacterized protein, transcript variant X1	0.214	-2.22115	0.000183307	0.0025791	yes	down	4.09	3.14	2.64	3.16	35.58	33.56	3.22	47.57	3.2575	29.9825
gene-LOC136850667	LOC136850667	rab11 family-interacting protein 4A-like, transcript variant X1	0.458	-1.12655	0.00633184	0.0392802	yes	down	5.54	13.2	5.34	8.39	22.23	53.98	13.1	38.97	8.1175	32.07
gene-LOC136850682	LOC136850682	uncharacterized protein	3.307	1.72548	2.41681e-05	0.000503409	yes	up	1012.19	763.74	1136.68	934.86	336.01	602.76	336.33	897.69	961.867	543.197
gene-LOC136850690	LOC136850690	uncharacterized lncRNA	42.846	5.42108	2.41671e-05	0.000503409	yes	up	0.09	0.53	0.11	0.19	0	0	0.03	0	0.23	0.0075
gene-LOC136850696	LOC136850696	uncharacterized lncRNA	2.832	1.50189	2.47348e-06	7.51956e-05	yes	up	13.25	11.31	7.24	15.5	10.9	8.55	3.73	7.84	11.825	7.755
gene-LOC136850783	LOC136850783	uncharacterized protein, transcript variant X2	5.201	2.37892	0.00108341	0.0102348	yes	up	0.53	0.14	0.09	0.52	0.13	0.21	0.03	0.11	0.32	0.12
gene-LOC136850793	LOC136850793	protein FAM169B-like, transcript variant X1	5.545	2.47124	1.59739e-10	1.8793e-08	yes	up	2.59	3.5	2.48	3.88	1.08	1.22	1.12	0.59	3.1125	1.0025
gene-LOC136850859	LOC136850859	glutamine synthetase-like	4.594	2.19983	0.00255364	0.0197364	yes	up	952.47	584.67	676.06	1178.6	540.05	51.63	509.94	120.22	847.95	305.46
gene-LOC136850860	LOC136850860	glutamine synthetase	0.239	-2.06396	9.15128e-05	0.00149455	yes	down	57.56	215.43	155.7	273	1971.82	1745.16	914.79	529.17	175.423	1290.23
gene-LOC136851081	LOC136851081	uncharacterized protein	17.09	4.09507	3.637e-05	0.000698062	yes	up	0.76	0.37	0.52	2.46	0.18	0.1	0.07	0.08	1.0275	0.1075
gene-LOC136851122	LOC136851122	uracil-DNA glycosylase-like	0.343	-1.54446	0.00469265	0.031365	yes	down	0.65	1.44	0.45	0.94	10.66	3.59	1.62	2.8	0.87	4.6675
gene-LOC136851156	LOC136851156	oplophorus-luciferin 2-monooxygenase non-catalytic subunit-like	6.115	2.61234	0.0026292	0.0201609	yes	up	19.98	15.93	19.83	16.72	1.05	1.62	13.16	1.44	18.115	4.3175
gene-LOC136851170	LOC136851170	facilitated trehalose transporter Tret1-like	314.669	8.29769	4.38954e-07	1.81083e-05	yes	up	4.98	0.07	0.41	0.69	0	0	0	0	1.5375	0
gene-LOC136851171	LOC136851171	facilitated trehalose transporter Tret1-like, transcript variant X1	0.141	-2.82234	0.00338045	0.02453	yes	down	0.04	0.05	0.04	0.11	1.46	1.24	0.1	0.47	0.06	0.8175
gene-LOC136851180	LOC136851180	uncharacterized lncRNA	7.506	2.90797	0.00763432	0.0449082	yes	up	2.94	1.06	0.79	0.42	0	0.08	0.12	1.07	1.3025	0.3175
gene-LOC136851182	LOC136851182	uncharacterized protein	3.636	1.8623	0.00305211	0.0225558	yes	up	104.34	76.34	72.35	61.67	21.05	23.97	73.88	17.64	78.675	34.135
gene-LOC136851243	LOC136851243	uncharacterized protein	2.483	1.312	0.00249833	0.0194033	yes	up	0.78	0.58	0.8	0.76	1.02	0.53	0.29	0.41	0.73	0.5625
gene-LOC136851253	LOC136851253	alcohol dehydrogenase class-3-like	3.462	1.7916	0.00123673	0.0113065	yes	up	179.54	231.21	186.27	201.29	139.98	40.33	149.66	41.46	199.577	92.8575
gene-LOC136851262	LOC136851262	uncharacterized protein, transcript variant X1	0.492	-1.02334	8.55723e-05	0.00140793	yes	down	2.51	4.37	2.32	3.24	14.65	13.26	6.18	11.82	3.11	11.4775
gene-LOC136851263	LOC136851263	uncharacterized protein	0.073	-3.77379	4.98963e-05	0.000905028	yes	down	0.03	0.54	0.09	0	3.61	6.4	1.53	3.31	0.165	3.7125
gene-LOC136851265	LOC136851265	uncharacterized protein	2.511	1.32801	0.00747335	0.0442274	yes	up	14.28	5.01	4.43	11.26	8.72	10.12	3.1	4.64	8.745	6.645
gene-LOC136851270	LOC136851270	uncharacterized protein	2.775	1.47267	0.00251655	0.019509	yes	up	4.25	8.69	4.55	3.35	2.19	2.43	4.63	2.94	5.21	3.0475
gene-LOC136851273	LOC136851273	protein ELYS-like, transcript variant X1	0.473	-1.07864	0.000125477	0.00190707	yes	down	0.98	1.65	0.92	1.05	4.01	6.18	2.33	5.2	1.15	4.43
gene-LOC136851277	LOC136851277	protein HEXIM2-like, transcript variant X1	2.021	1.01491	0.00740191	0.0438937	yes	up	2.79	6.81	2.69	6.61	3.45	3.81	4.14	4.17	4.725	3.8925
gene-LOC136851279	LOC136851279	-	0.449	-1.15594	0.00149127	0.0130406	yes	down	19.15	41.26	22.01	30.92	105.56	188.52	45.22	127.42	28.335	116.68
gene-LOC136851314	LOC136851314	uncharacterized protein	3.854	1.94652	1.03133e-05	0.000249767	yes	up	2014.77	1108.06	1707.48	1659.56	405.55	1144.77	795.42	699.05	1622.47	761.197
gene-LOC136851321	LOC136851321	heterogeneous nuclear ribonucleoprotein 27C-like, transcript variant X1	0.47	-1.08915	1.32245e-05	0.000308441	yes	down	7.4	6.2	5.74	6.45	27.56	31.37	14.54	28.57	6.4475	25.51
gene-LOC136851350	LOC136851350	uncharacterized protein, transcript variant X2	21.531	4.42837	2.91907e-10	3.17006e-08	yes	up	7.79	3.48	3.59	14.2	0.8	1.28	0.1	0.52	7.265	0.675
gene-LOC136851352	LOC136851352	-	34.64	5.11437	0.000504842	0.0057375	yes	up	0.07	0.09	0.04	0.03	0	0	0	0	0.0575	0
gene-LOC136851353	LOC136851353	uncharacterized protein, transcript variant X1	8.135	3.02411	8.27317e-06	0.000207377	yes	up	5.75	7.83	15.57	12.15	3.75	0.85	3.41	0.79	10.325	2.2
gene-LOC136851354	LOC136851354	pirin-like	5.38	2.42759	3.86807e-05	0.000733547	yes	up	5.95	3.72	4.3	4.89	1.99	0.87	2.41	0.53	4.715	1.45
gene-LOC136851371	LOC136851371	uncharacterized protein	334.109	8.38418	6.11111e-11	7.76478e-09	yes	up	0.95	0.49	0.1	0.67	0	0	0	0	0.5525	0
gene-LOC136851402	LOC136851402	-	0.111	-3.17374	2.57027e-06	7.7716e-05	yes	down	14.88	62.05	65.26	78.98	639.54	1631.12	136.64	1459.1	55.2925	966.6
gene-LOC136851403	LOC136851403	uncharacterized protein, transcript variant X1	0.054	-4.21231	1.12878e-06	3.88681e-05	yes	down	0.18	0.11	0.62	0.62	10.01	33.81	1.35	13.86	0.3825	14.7575
gene-LOC136851425	LOC136851425	uncharacterized lncRNA	0.178	-2.48653	1.5766e-05	0.000355814	yes	down	4.3	6.22	6.23	2.71	54.57	97.8	8.43	82.51	4.865	60.8275
gene-LOC136851465	LOC136851465	uncharacterized protein	0.356	-1.49128	0.00128112	0.0115939	yes	down	19.32	52.26	29.79	43.96	362.73	199.06	58.85	145.05	36.3325	191.423
gene-LOC136851489	LOC136851489	28S rRNA (cytosine-C(5))-methyltransferase-like	0.182	-2.46128	1.87541e-06	5.94394e-05	yes	down	0.43	0.63	0.45	0.44	10.58	3.2	2.97	2.99	0.4875	4.935
gene-LOC136851490	LOC136851490	microfibril-associated glycoprotein 4-like, transcript variant X2	5.287	2.40251	3.21884e-06	9.29513e-05	yes	up	30.77	17.62	12.58	28.08	11.64	11.49	1.65	8.13	22.2625	8.2275
gene-LOC136851492	LOC136851492	uncharacterized protein	0.383	-1.38415	0.00847626	0.0480586	yes	down	0.09	0.09	0.06	0.13	0.43	0.64	0.2	0.46	0.0925	0.4325
gene-LOC136851494	LOC136851494	uncharacterized protein	0.267	-1.90251	9.03918e-05	0.00147814	yes	down	0.31	0.74	0.64	0.5	5.6	2.29	3.87	2.3	0.5475	3.515
gene-LOC136851495	LOC136851495	lipase member H-like, transcript variant X2	6.355	2.66778	2.301e-11	3.39959e-09	yes	up	3.69	2.94	2.61	4.98	1.21	1.15	0.81	0.45	3.555	0.905
gene-LOC136851523	LOC136851523	uncharacterized protein, transcript variant X1	58.552	5.87164	2.09833e-07	9.94829e-06	yes	up	73.64	4.34	4.96	0.67	0.31	1.87	0.16	0.58	20.9025	0.73
gene-LOC136851566	LOC136851566	aldehyde dehydrogenase X, mitochondrial, transcript variant X1	8.262	3.04656	8.9122e-07	3.217e-05	yes	up	141.59	192.3	346.46	193.51	27.98	25.25	85.16	33.99	218.465	43.095
gene-LOC136851568	LOC136851568	uncharacterized protein, transcript variant X2	0.365	-1.456	0.000732414	0.0076547	yes	down	0.1	0.43	0.14	0.19	1.04	1.31	0.6	1.2	0.215	1.0375
gene-LOC136851574	LOC136851574	serine-rich adhesin for platelets-like, transcript variant X1	0.229	-2.12402	0.000632853	0.00681443	yes	down	1.69	1.93	1.21	2.13	6	25.91	2.24	23.67	1.74	14.455
gene-LOC136851582	LOC136851582	uncharacterized protein C18orf19 homolog A-like, transcript variant X2	0.263	-1.92878	2.6148e-06	7.85429e-05	yes	down	21	34.99	19.95	16.92	335.22	124.5	77.4	151.29	23.215	172.102
gene-LOC136851587	LOC136851587	uncharacterized lncRNA, transcript variant X2	0.2	-2.31876	0.00723794	0.0431559	yes	down	0.52	3.93	3.56	4.94	91.61	40.32	1.81	12.02	3.2375	36.44
gene-LOC136851590	LOC136851590	polyamine-transporting ATPase 13A2-like	0.455	-1.13572	0.00467105	0.0312864	yes	down	2.58	3.89	1.79	2.63	17.3	14.07	3.3	10.2	2.7225	11.2175
gene-LOC136851609	LOC136851609	uncharacterized protein, transcript variant X1	5.175	2.3717	4.44721e-09	3.5097e-07	yes	up	6.7	6.09	3.89	7.22	2.23	1.37	2.56	1.52	5.975	1.92
gene-LOC136851621	LOC136851621	osteocalcin 2-like, transcript variant X1	0.493	-1.02077	0.00425636	0.029249	yes	down	19.09	28	27.1	25.37	132.71	105.93	43.97	115.21	24.89	99.455
gene-LOC136851622	LOC136851622	photoreceptor-specific nuclear receptor-like, transcript variant X2	0.183	-2.44983	0.0018859	0.0156514	yes	down	0.78	0.97	1.01	0.44	2.56	17.17	0.65	14.42	0.8	8.7
gene-LOC136851725	LOC136851725	glyceraldehyde-3-phosphate dehydrogenase, transcript variant X1	3.465	1.79266	0.00435461	0.0297472	yes	up	321.23	393.36	828.18	392.03	215.01	135.21	456.29	133.12	483.7	234.907
gene-LOC136851871	LOC136851871	retinol dehydrogenase 14-like, transcript variant X1	9.541	3.25415	4.17882e-05	0.000780824	yes	up	113.7	112.59	77.62	133.49	5.1	6.59	37.88	3.33	109.35	13.225
gene-LOC136851882	LOC136851882	-	6.827	2.77122	0.000329506	0.00406476	yes	up	56.61	49.76	62.52	55.95	14.98	2.07	29.56	4.91	56.21	12.88
gene-LOC136851886	LOC136851886	organic solute transporter subunit alpha-like, transcript variant X3	0.032	-4.96324	8.03738e-06	0.000203838	yes	down	0.23	0.15	0.08	0.09	0.63	31.61	0.17	3.37	0.1375	8.945
gene-LOC136851892	LOC136851892	uncharacterized protein	0.427	-1.22744	3.47702e-05	0.000672435	yes	down	8.39	7.63	5.61	6.72	44.78	28.97	15.69	34.23	7.0875	30.9175
gene-LOC136851904	LOC136851904	pantetheinase-like	7.756	2.95529	0.000165974	0.00238829	yes	up	80.61	18.39	16.26	115.33	19.13	22.68	1.29	15.4	57.6475	14.625
gene-LOC136851906	LOC136851906	biotinidase-like	3.064	1.61557	2.97555e-05	0.000595665	yes	up	58.71	85.68	36.39	44.83	27.89	51.15	13	43.59	56.4025	33.9075
gene-LOC136851916	LOC136851916	uncharacterized protein, transcript variant X3	0.421	-1.24721	0.00776447	0.0453797	yes	down	8.57	10.03	6.84	7.13	17.02	58.93	13.62	55.43	8.1425	36.25
gene-LOC136851921	LOC136851921	RNA-binding protein NOB1-like, transcript variant X1	0.413	-1.2754	0.00151915	0.0132389	yes	down	3.55	5.03	1.87	3.16	26.94	11.83	9.43	10.7	3.4025	14.725
gene-LOC136851979	LOC136851979	phosphatidylserine lipase ABHD16A, transcript variant X2	0.402	-1.31535	0.00238179	0.0186918	yes	down	0.92	2.33	1.91	2.1	11.43	13.97	4.52	5.38	1.815	8.825
gene-LOC136851985	LOC136851985	uncharacterized protein F54F2.9	0.496	-1.01281	0.000845284	0.00855791	yes	down	1.42	2.39	1.55	1.77	9.83	7.18	3.01	6.66	1.7825	6.67
gene-LOC136851996	LOC136851996	uncharacterized lncRNA	2.323	1.21608	0.0075992	0.0447845	yes	up	3.14	2.96	2.66	6.34	4.96	2.11	2.72	1.71	3.775	2.875
gene-LOC136852024	LOC136852024	uncharacterized protein, transcript variant X2	0.003	-8.64157	0.00012391	0.00188888	yes	down	0.03	0.03	0	0	122.17	0.03	0.03	15.91	0.015	34.535
gene-LOC136852031	LOC136852031	gastrula zinc finger protein XlCGF57.1-like	0.258	-1.95548	0.0014309	0.0126345	yes	down	0.04	0.27	0.07	0.08	0.57	0.8	0.79	0.65	0.115	0.7025
gene-LOC136852042	LOC136852042	retinol dehydrogenase 11-like	9.575	3.2593	3.9915e-05	0.000750237	yes	up	8.68	12.5	9.44	11.54	1.54	0.83	4.77	0.36	10.54	1.875
gene-LOC136852126	LOC136852126	uncharacterized protein, transcript variant X1	9.719	3.28085	0.000275577	0.00353268	yes	up	1.65	0.13	0.68	0.71	0.26	0.22	0.1	0.06	0.7925	0.16
gene-LOC136852127	LOC136852127	uncharacterized protein, transcript variant X1	56.047	5.80856	1.51823e-09	1.39787e-07	yes	up	7.55	2.27	0.85	4.1	0.17	0	0	0.31	3.6925	0.12
gene-LOC136852204	LOC136852204	secreted frizzled-related protein 3-like	0.296	-1.7577	0.0028009	0.0211961	yes	down	1.04	1.46	0.83	1.67	8.2	11	0.92	12.08	1.25	8.05
gene-LOC136852308	LOC136852308	uncharacterized protein	9.29	3.21568	2.07831e-05	0.000445747	yes	up	3.76	1.72	1.2	4.57	1.42	0.23	0.43	0.38	2.8125	0.615
gene-LOC136852309	LOC136852309	uncharacterized protein, transcript variant X2	4.712	2.23636	0.000456475	0.00530505	yes	up	2.04	0.81	0.34	1.11	0.49	0.37	0.29	0.47	1.075	0.405
gene-LOC136852310	LOC136852310	-	0.153	-2.7056	0.000997309	0.00962172	yes	down	0.02	0.03	0.03	0.05	0.57	0.75	0.04	0.35	0.0325	0.4275
gene-LOC136852332	LOC136852332	uncharacterized protein, transcript variant X1	0.432	-1.2096	0.0046266	0.0310542	yes	down	0.33	0.85	0.63	0.91	3.51	2.42	1.51	4.03	0.68	2.8675
gene-LOC136852344	LOC136852344	uncharacterized protein	9.046	3.17726	0.000206965	0.0028362	yes	up	1.34	0.46	0.47	0.43	0.17	0.18	0.19	0	0.675	0.135
gene-LOC136852345	LOC136852345	uncharacterized protein	12.395	3.6317	0.000116493	0.00180727	yes	up	2.21	0.23	0.63	0.92	0.29	0.25	0.09	0	0.9975	0.1575
gene-LOC136852346	LOC136852346	uncharacterized protein, transcript variant X1	64.174	6.00391	1.70851e-05	0.000379517	yes	up	0.41	0.28	0.1	0.62	0	0	0	0	0.3525	0
gene-LOC136852347	LOC136852347	uncharacterized protein	15.591	3.96266	1.66238e-07	8.12392e-06	yes	up	3.55	1.97	2.18	6.79	1.07	0.06	0.1	0.53	3.6225	0.44
gene-LOC136852351	LOC136852351	beta-alanyl-dopamine/carcinine hydrolase-like, transcript variant X2	3.225	1.68911	9.22524e-08	4.94582e-06	yes	up	22.97	19.83	15.12	17.9	8.39	13.49	10.8	8.92	18.955	10.4
gene-LOC136852371	LOC136852371	endochitinase-like	2.089	1.06295	0.000959823	0.00937397	yes	up	10681.5	9481.56	13630.8	10936.6	9377.9	9313.81	9443.19	10343.3	11182.6	9619.55
gene-LOC136852374	LOC136852374	endochitinase-like	2.097	1.06854	0.00187975	0.0156106	yes	up	3776.79	3243.62	6035.11	4628.21	4913.05	3899.74	2715.95	4390.47	4420.93	3979.8
gene-LOC136852383	LOC136852383	uncharacterized protein, transcript variant X1	19.015	4.24909	1.35327e-14	4.29866e-12	yes	up	1.4	1.48	0.58	2.15	0.07	0.27	0.04	0.14	1.4025	0.13
gene-LOC136852387	LOC136852387	macrophage mannose receptor 1-like	2.74	1.45432	0.000759079	0.00786693	yes	up	56.54	58.37	48.81	67.19	69.44	20.69	35.62	23.87	57.7275	37.405
gene-LOC136852391	LOC136852391	integrin alpha-8-like	4.253	2.08837	6.09933e-08	3.52264e-06	yes	up	0.45	0.42	0.35	0.54	0.26	0.2	0.17	0.12	0.44	0.1875
gene-LOC136852409	LOC136852409	uncharacterized protein, transcript variant X1	8.628	3.10896	1.60927e-08	1.11127e-06	yes	up	10.22	6.54	6.44	12.17	4.05	2.11	0.56	0.83	8.8425	1.8875
gene-LOC136852410	LOC136852410	fibronectin type 3 and ankyrin repeat domains protein 1-like, transcript variant X1	5.917	2.56497	3.24971e-06	9.36301e-05	yes	up	1.22	0.86	1.35	0.77	0.35	0.14	0.22	0.6	1.05	0.3275
gene-LOC136852430	LOC136852430	uncharacterized protein, transcript variant X1	2.128	1.0894	0.00798115	0.0461787	yes	up	135.66	122.23	103.31	108.9	114.79	81.82	126.68	54.52	117.525	94.4525
gene-LOC136852459	LOC136852459	uncharacterized protein	2.673	1.41862	0.00658702	0.0401606	yes	up	112.41	100.89	76.83	102.29	51.61	41.49	108.57	36.03	98.105	59.425
gene-LOC136852473	LOC136852473	organic cation transporter protein-like	9.411	3.23442	0.000149207	0.00219678	yes	up	0.54	0.23	0.18	0.55	0	0.06	0.05	0.18	0.375	0.0725
gene-LOC136852482	LOC136852482	uncharacterized lncRNA	3.604	1.84957	8.2823e-05	0.00137382	yes	up	1.88	1.04	0.89	1.28	0.63	0.73	0.37	0.88	1.2725	0.6525
gene-LOC136852489	LOC136852489	uncharacterized protein, transcript variant X1	0.016	-5.99036	5.79599e-05	0.00101578	yes	down	0.03	0	0	0	0.53	2.54	0.03	1.18	0.0075	1.07
gene-LOC136852491	LOC136852491	sodium-coupled monocarboxylate transporter 2-like, transcript variant X2	0.214	-2.22624	0.00289428	0.0217473	yes	down	0.03	0.03	0	0.04	0.21	0.3	0.12	0.2	0.025	0.2075
gene-LOC136852537	LOC136852537	serine-rich adhesin for platelets-like, transcript variant X1	2.429	1.28033	0.00233582	0.0184479	yes	up	9.48	10.34	7.27	12.02	12.49	3.68	6.68	5.35	9.7775	7.05
gene-LOC136852544	LOC136852544	uncharacterized protein	0.019	-5.74512	2.99246e-09	2.50146e-07	yes	down	0.49	1.45	0.74	0.25	7.13	237.62	5.72	56.84	0.7325	76.8275
gene-LOC136852567	LOC136852567	fructose-bisphosphate aldolase-like	3.38	1.75682	8.09193e-05	0.00134752	yes	up	787.19	472.28	758.77	749.77	210.74	589.26	197.95	564.74	692.003	390.673
gene-LOC136852570	LOC136852570	superoxide dismutase [Cu-Zn]-like, transcript variant X1	4.977	2.31536	0.000364082	0.00439353	yes	up	614.4	656.26	997.1	1039.72	176.16	242.68	533.96	96.73	826.87	262.382
gene-LOC136852585	LOC136852585	uncharacterized protein	17.136	4.09892	2.10932e-06	6.6005e-05	yes	up	1.19	0.2	0.19	0.28	0.09	0.02	0.04	0.05	0.465	0.05
gene-LOC136852618	LOC136852618	uncharacterized lncRNA	0.248	-2.00962	0.00431707	0.0295702	yes	down	0.22	0.33	0	0.21	1.78	1.56	1.26	0.62	0.19	1.305
gene-LOC136852622	LOC136852622	transmembrane and ubiquitin-like domain-containing protein 1, transcript variant X1	0.398	-1.32985	0.000889371	0.00885607	yes	down	5.26	9.91	4.26	4.92	25.65	39.66	9.29	37.42	6.0875	28.005
gene-LOC136852678	LOC136852678	calpain-A-like	3.071	1.61851	2.47377e-06	7.51956e-05	yes	up	22.33	16.15	12.3	22.65	9.92	17.61	8.62	7.74	18.3575	10.9725
gene-LOC136852680	LOC136852680	uncharacterized protein	14.88	3.89527	0.00164605	0.0140935	yes	up	0.04	0.01	0.1	0.1	0.03	0	0.01	0	0.0625	0.01
gene-LOC136852684	LOC136852684	latrophilin Cirl-like, transcript variant X1	2.426	1.27839	0.0023244	0.0184011	yes	up	1.72	1.35	0.83	1.04	0.62	1.67	0.5	1	1.235	0.9475
gene-LOC136852842	LOC136852842	transcription factor GATA-6-like	0.262	-1.9328	0.00118795	0.0110256	yes	down	1.76	3.35	2.48	3.17	7.51	34.13	4.5	37.7	2.69	20.96
gene-LOC136852858	LOC136852858	leucine-rich repeats and immunoglobulin-like domains protein 1	41.275	5.36719	1.3254e-22	1.53095e-19	yes	up	5.1	3.9	2.95	7.4	0.21	0.17	0.09	0.38	4.8375	0.2125
gene-LOC136852862	LOC136852862	glycosylated lysosomal membrane protein-like	0.356	-1.49136	0.00074597	0.00775004	yes	down	17.1	16.07	13.46	12.08	167.67	64.91	31.64	57.4	14.6775	80.405
gene-LOC136852869	LOC136852869	pancreatic lipase-related protein 2-like	10.642	3.41174	3.7446e-06	0.000105031	yes	up	11.83	19.98	37.33	6.59	2.18	0.86	2.88	7.09	18.9325	3.2525
gene-LOC136852879	LOC136852879	uncharacterized protein, transcript variant X2	3.38	1.75688	3.8788e-05	0.000734486	yes	up	33.45	17.36	10.88	32.83	18.89	12.67	6.75	13.56	23.63	12.9675
gene-LOC136852882	LOC136852882	dentin sialophosphoprotein-like	0.171	-2.55025	0.00810852	0.0465974	yes	down	3.52	4.67	4.84	4.42	3.75	183.98	3.88	20.53	4.3625	53.035
gene-LOC136852906	LOC136852906	acid phosphatase type 7-like, transcript variant X2	3.224	1.68873	0.000114398	0.00177911	yes	up	524.26	503.35	368.29	418.97	241.19	204.14	350.29	136.45	453.717	233.018
gene-LOC136852917	LOC136852917	uncharacterized protein, transcript variant X2	2.062	1.04372	0.00048546	0.00557205	yes	up	7.57	4.88	5.44	7.05	7.01	5.05	4.49	5.35	6.235	5.475
gene-LOC136852933	LOC136852933	uncharacterized lncRNA	19.184	4.26181	8.89337e-10	8.69224e-08	yes	up	52.03	9.05	10.45	37.12	3.26	2.96	0.69	5.09	27.1625	3
gene-LOC136852935	LOC136852935	thioredoxin domain-containing protein 16-like	2.146	1.10178	0.00628946	0.0391351	yes	up	0.63	0.81	0.46	0.59	0.52	0.37	0.61	0.47	0.6225	0.4925
gene-LOC136852936	LOC136852936	protein O-linked-mannose beta-1,2-N-acetylglucosaminyltransferase 1-like, transcript variant X1	0.104	-3.26788	0.00626318	0.0390126	yes	down	0.08	0	0.08	0	0.19	0.78	0.13	2.08	0.04	0.795
gene-LOC136852937	LOC136852937	beta-glucuronidase-like, transcript variant X2	5.017	2.32681	4.65864e-15	1.59247e-12	yes	up	196.94	193.96	142.7	249.36	70.85	63.21	73.17	65.73	195.74	68.24
gene-LOC136852942	LOC136852942	EF-hand and coiled-coil domain-containing protein 1-like	0.221	-2.18087	0.00837303	0.047628	yes	down	13.84	8.95	3.89	5.84	9.67	131.38	7.82	140.21	8.13	72.27
gene-LOC136852945	LOC136852945	transducin beta-like protein 3	0.346	-1.53005	9.27504e-07	3.32561e-05	yes	down	0.67	1.13	0.74	0.69	5.67	4.01	2.4	4.92	0.8075	4.25
gene-LOC136852948	LOC136852948	broad-complex core protein isoforms 1/2/3/4/5-like, transcript variant X2	0.143	-2.8047	0.000732788	0.0076547	yes	down	0.87	0.48	0.83	0.43	2.25	12.82	0.47	19.6	0.6525	8.785
gene-LOC136852975	LOC136852975	gastrula zinc finger protein XlCGF57.1-like, transcript variant X1	0.411	-1.28198	0.00761564	0.0448398	yes	down	0.14	0.28	0.11	0.23	0.53	1.47	0.4	0.89	0.19	0.8225
gene-LOC136852981	LOC136852981	gastrula zinc finger protein XlCGF8.2DB-like	0.402	-1.31631	0.00456623	0.0307954	yes	down	0.32	0.78	0.55	0.57	4.62	1.8	2.02	1.4	0.555	2.46
gene-LOC136852987	LOC136852987	heat shock cognate 71 kDa protein	3.047	1.60719	0.000769481	0.00794235	yes	up	0.96	0.72	0.97	1.13	1.01	0.38	0.5	0.39	0.945	0.57
gene-LOC136852994	LOC136852994	uncharacterized protein, transcript variant X1	2.888	1.52999	0.000353208	0.0042864	yes	up	34.38	21.82	11.77	31.45	20.25	23.73	6.12	15.3	24.855	16.35
gene-LOC136852996	LOC136852996	organic cation transporter protein-like, transcript variant X1	0.031	-5.01538	9.12916e-08	4.91505e-06	yes	down	0.4	0.46	0.15	0.4	2.79	54	0.73	30.43	0.3525	21.9875
gene-LOC136852999	LOC136852999	LHFPL tetraspan subfamily member 2a protein-like	0.112	-3.15217	0.00185942	0.0155025	yes	down	0.24	0.08	0.16	0.1	0.31	4.07	0.11	5.68	0.145	2.5425
gene-LOC136853005	LOC136853005	proline dehydrogenase 1, mitochondrial-like, transcript variant X1	0.255	-1.97163	2.49673e-05	0.000511668	yes	down	1.5	4.62	2.3	1.66	8.55	25.84	11.48	23.94	2.52	17.4525
gene-LOC136853009	LOC136853009	DNA-directed RNA polymerase III subunit RPC9-like, transcript variant X2	0.441	-1.18071	0.00269839	0.0205427	yes	down	3.31	7.13	3.31	3.35	26.09	14.11	16.14	10.55	4.275	16.7225
gene-LOC136853042	LOC136853042	oplophorus-luciferin 2-monooxygenase non-catalytic subunit-like	9.799	3.29261	1.00709e-07	5.30957e-06	yes	up	146.12	46.66	166.81	130.71	10.91	41.57	27.73	11.72	122.575	22.9825
gene-LOC136853043	LOC136853043	oplophorus-luciferin 2-monooxygenase non-catalytic subunit-like	11.36	3.50592	7.16961e-07	2.70318e-05	yes	up	157.03	196.5	173	165.54	12.84	19.06	55.6	5.7	173.018	23.3
gene-LOC136853047	LOC136853047	minichromosome maintenance domain-containing protein 2-like, transcript variant X1	44.448	5.47405	0.000474664	0.00545799	yes	up	0.68	0.11	0.41	0	0.03	0	0.02	0	0.3	0.0125
gene-LOC136853065	LOC136853065	uncharacterized lncRNA	2.491	1.31662	0.000857251	0.00864463	yes	up	34.26	34.57	22.97	36.34	29.9	16.26	26.57	15.18	32.035	21.9775
gene-LOC136853069	LOC136853069	excitatory amino acid transporter 2-like, transcript variant X1	0.286	-1.80382	0.00780142	0.0455328	yes	down	3.03	5.15	2.22	3.33	4.24	51.68	5.72	20.33	3.4325	20.4925
gene-LOC136853070	LOC136853070	blood vessel epicardial substance-like, transcript variant X4	0.171	-2.54445	0.00265694	0.0203123	yes	down	0.26	0.02	0.14	0.09	0.34	3.08	0.56	2.04	0.1275	1.505
gene-LOC136853074	LOC136853074	prolyl 3-hydroxylase OGFOD1-like, transcript variant X2	0.29	-1.78422	0.000863809	0.00868379	yes	down	1.39	3.52	1.28	1.76	24.59	6.16	10.44	5.94	1.9875	11.7825
gene-LOC136853115	LOC136853115	homeobox protein PKNOX2-like, transcript variant X1	3.403	1.76665	0.00015928	0.00231558	yes	up	0.23	0.26	0.15	0.53	0.12	0.19	0.13	0.17	0.2925	0.1525
gene-LOC136853117	LOC136853117	uncharacterized lncRNA, transcript variant X1	0.038	-4.7006	0.00125172	0.0114091	yes	down	0.17	0.51	0.33	1.1	0.34	11.98	0	63.07	0.5275	18.8475
gene-LOC136853120	LOC136853120	sodium- and chloride-dependent glycine transporter 1-like, transcript variant X1	5.068	2.34155	0.000393841	0.00469432	yes	up	0.64	0.27	0.44	0.99	0.35	0.37	0.16	0.07	0.585	0.2375
gene-LOC136853129	LOC136853129	perlucin-like protein	51.068	5.67435	3.45422e-11	4.82301e-09	yes	up	1.65	2.28	2.2	11.16	0.24	0.08	0.13	0.14	4.3225	0.1475
gene-LOC136853134	LOC136853134	perlucin-like protein	24.934	4.64005	5.77491e-05	0.00101578	yes	up	0.82	0.84	2.04	3.32	0.54	0	0	0	1.755	0.135
gene-LOC136853136	LOC136853136	perlucin-like protein, transcript variant X1	20.716	4.37269	1.42386e-07	7.16968e-06	yes	up	10.48	1.22	3.06	2.44	0.31	0.46	0	0	4.3	0.1925
gene-LOC136853138	LOC136853138	perlucin-like protein, transcript variant X1	24.416	4.60977	2.2783e-06	7.02622e-05	yes	up	8.74	0.6	3.92	5.25	1.23	0.05	0.18	0.08	4.6275	0.385
gene-LOC136853141	LOC136853141	perlucin-like protein	23.566	4.55864	2.45232e-05	0.000506884	yes	up	1.88	0.19	0.96	3.15	0.2	0.35	0	0	1.545	0.1375
gene-LOC136853142	LOC136853142	perlucin-like protein, transcript variant X1	17.216	4.10566	3.30033e-08	2.07594e-06	yes	up	6.35	1.14	1.87	4.73	1.17	0.24	0.11	0.25	3.5225	0.4425
gene-LOC136853144	LOC136853144	transcriptional regulator ATRX homolog	0.275	-1.86351	2.13127e-10	2.41785e-08	yes	down	2.31	4.04	1.97	2.38	25.7	15.4	11.12	17.53	2.675	17.4375
gene-LOC136853146	LOC136853146	hepatic lectin-like, transcript variant X1	21.773	4.44446	2.50686e-07	1.13758e-05	yes	up	1.09	0.45	0.56	3.01	0.25	0.1	0.03	0.09	1.2775	0.1175
gene-LOC136853150	LOC136853150	perlucin-like protein, transcript variant X1	33.188	5.05259	1.50158e-06	4.91638e-05	yes	up	1.51	0.58	0.5	3.19	0.3	0.05	0	0	1.445	0.0875
gene-LOC136853164	LOC136853164	transient receptor potential channel pyrexia-like	5.817	2.5404	6.548e-07	2.50599e-05	yes	up	1.38	0.64	0.42	0.52	0.3	0.26	0.14	0.25	0.74	0.2375
gene-LOC136853177	LOC136853177	uncharacterized protein	18.625	4.2192	6.62471e-17	2.90254e-14	yes	up	219.06	80.88	60.31	199.17	14.09	11.36	7.87	21.72	139.855	13.76
gene-LOC136853241	LOC136853241	fatty acid hydroxylase domain-containing protein 2-like	0.45	-1.15207	0.00289147	0.021739	yes	down	0.87	1.49	1.01	0.87	3.97	6.67	1.53	5.57	1.06	4.435
gene-LOC136853285	LOC136853285	uncharacterized protein	4.018	2.00651	3.31275e-06	9.48014e-05	yes	up	16.49	8.9	7.42	15.5	7.73	3.26	5.52	5.07	12.0775	5.395
gene-LOC136853331	LOC136853331	uncharacterized protein	5.003	2.32275	0.00130917	0.0118226	yes	up	29.01	23.11	21.07	38.54	8.04	3.14	18.82	3.03	27.9325	8.2575
gene-LOC136853334	LOC136853334	uncharacterized protein	29.771	4.89584	0.0018098	0.0151684	yes	up	0.31	0.28	0.08	0.44	0	0	0	0	0.2775	0
gene-LOC136853349	LOC136853349	epoxide hydrolase 3-like	4.018	2.00652	0.00363834	0.025855	yes	up	162.32	82.31	50.97	92.19	73.42	11.38	61.83	15.32	96.9475	40.4875
gene-LOC136853370	LOC136853370	uncharacterized protein, transcript variant X1	15.697	3.9724	5.57745e-16	2.2146e-13	yes	up	18.13	13.09	8.69	31.83	3.41	2.68	1.28	0.96	17.935	2.0825
gene-LOC136853379	LOC136853379	glutamate receptor ionotropic, kainate 2-like, transcript variant X1	12.059	3.59204	0.00021423	0.00289959	yes	up	0.34	1.11	0.13	0.8	0.09	0	0.23	0.04	0.595	0.09
gene-LOC136853393	LOC136853393	fructose-bisphosphate aldolase-like, transcript variant X1	3.288	1.71717	1.63866e-07	8.07006e-06	yes	up	18.68	11.33	10.86	14.52	8.6	11.61	4.26	7.39	13.8475	7.965
gene-LOC136853401	LOC136853401	fructose-bisphosphate aldolase-like	10.056	3.33	6.86322e-06	0.000179064	yes	up	1.29	0.78	0.69	0.51	0.3	0	0.18	0.1	0.8175	0.145
gene-LOC136853439	LOC136853439	uncharacterized protein, transcript variant X1	11.026	3.46278	4.59881e-08	2.73049e-06	yes	up	5.63	1.37	2	1.92	0.55	0.97	0.12	0.41	2.73	0.5125
gene-LOC136853450	LOC136853450	bestrophin-4-like, transcript variant X2	13.733	3.77959	0.0026076	0.0200558	yes	up	1.12	0.16	0.1	0.02	0.02	0.06	0	0.12	0.35	0.05
gene-LOC136853464	LOC136853464	pecanex-like protein 1, transcript variant X1	0.463	-1.11166	0.00740313	0.0438937	yes	down	0.65	1.31	0.52	0.7	2.73	5.27	1.08	3.62	0.795	3.175
gene-LOC136853465	LOC136853465	uncharacterized protein, transcript variant X1	0.234	-2.09572	0.000257839	0.00334297	yes	down	0.67	0.55	0.63	0.6	3	7.25	1.1	8.88	0.6125	5.0575
gene-LOC136853494	LOC136853494	vascular endothelial growth factor receptor kdr-like, transcript variant X1	8.996	3.16932	1.37558e-11	2.10579e-09	yes	up	2.4	1.21	1.53	3.41	0.58	0.54	0.16	0.54	2.1375	0.455
gene-LOC136853561	LOC136853561	centrosomal protein 43-like	0.398	-1.32851	0.00317756	0.0233511	yes	down	1.14	2.45	1.14	1.6	5.38	10.84	2.34	10.64	1.5825	7.3
gene-LOC136853570	LOC136853570	bolA-like protein 3	0.499	-1.0017	0.00751953	0.0444387	yes	down	1.21	3.8	2.02	1.95	6.69	10.12	7.38	6.81	2.245	7.75
gene-LOC136853583	LOC136853583	uncharacterized protein	0.002	-8.74555	5.10112e-05	0.000918176	yes	down	0	0	0.09	0	60.46	2.65	0.04	22	0.0225	21.2875
gene-LOC136853594	LOC136853594	pancreatic triacylglycerol lipase-like	4.435	2.1489	0.00191877	0.0158414	yes	up	2646.02	1823.97	2122.12	1846.09	922.87	186.49	1575.65	364.67	2109.55	762.42
gene-LOC136853610	LOC136853610	NF-kappa-B inhibitor cactus-like, transcript variant X1	0.324	-1.62439	2.70821e-05	0.000551451	yes	down	7.66	14.83	6.61	13.64	68.68	93.45	35.92	30.03	10.685	57.02
gene-LOC136853621	LOC136853621	uncharacterized protein, transcript variant X1	6.733	2.7513	0.000947348	0.00930661	yes	up	1.54	0.33	0.32	1.41	0.16	0.51	0.13	0.22	0.9	0.255
gene-LOC136853622	LOC136853622	uncharacterized protein, transcript variant X2	2.843	1.50727	0.0059517	0.0376793	yes	up	1.37	1.6	1.2	3.99	0.62	2.24	0.84	1.32	2.04	1.255
gene-LOC136853634	LOC136853634	lysosomal acid glucosylceramidase-like	3.584	1.84149	0.00675661	0.0409913	yes	up	227.39	161.02	207.19	129.07	103.17	18.86	160.19	49.69	181.167	82.9775
gene-LOC136853648	LOC136853648	ankyrin repeat domain-containing protein 27-like	2.542	1.3462	0.000493915	0.00562842	yes	up	6.16	4.47	2.24	6.1	7.55	4.69	2.64	5.2	4.7425	5.02
gene-LOC136853671	LOC136853671	protein scylla-like	0.086	-3.53924	0.00188841	0.015662	yes	down	7.52	3.98	2.4	3.66	1.98	334.01	1.9	79.09	4.39	104.245
gene-LOC136853676	LOC136853676	protein charybde-like	0.165	-2.60284	0.000842792	0.0085402	yes	down	9.13	7.75	1.83	4.94	25.48	109.43	6.3	70.96	5.9125	53.0425
gene-LOC136853712	LOC136853712	vascular endothelial growth factor receptor kdr-like, transcript variant X2	205.764	7.68485	2.18528e-10	2.45718e-08	yes	up	0.19	0.31	0.11	0.49	0	0	0	0	0.275	0
gene-LOC136853713	LOC136853713	vascular endothelial growth factor receptor kdr-like, transcript variant X1	26.439	4.72459	7.91248e-06	0.000201072	yes	up	0.25	0.21	0.05	0.41	0.02	0.05	0	0	0.23	0.0175
gene-LOC136853726	LOC136853726	protein regulator of cytokinesis 1-like, transcript variant X1	0.396	-1.33751	0.000196489	0.00272852	yes	down	0.3	0.6	0.37	0.31	2.25	1.68	1.2	1.58	0.395	1.6775
gene-LOC136853856	LOC136853856	uncharacterized protein	0.391	-1.35551	0.000625509	0.00676402	yes	down	1.24	2.65	1.41	1.71	12.42	5.77	7.09	5.04	1.7525	7.58
gene-LOC136853859	LOC136853859	apolipoprotein D-like	0.221	-2.17647	0.00637315	0.0393667	yes	down	0.66	0.55	0.15	1.01	1.82	10.18	0.64	7.58	0.5925	5.055
gene-LOC136853915	LOC136853915	aquaporin-9-like	4.517	2.17527	5.15602e-09	4.01917e-07	yes	up	14.05	9.67	8.94	7.99	3.61	4.65	4.53	3.3	10.1625	4.0225
gene-LOC136853930	LOC136853930	U3 small nucleolar RNA-interacting protein 2-like	0.246	-2.02595	0.000163054	0.00235695	yes	down	1.22	1.62	1.19	0.89	19.79	3.88	6.55	6.25	1.23	9.1175
gene-LOC136853949	LOC136853949	oplophorus-luciferin 2-monooxygenase non-catalytic subunit-like	6.305	2.65656	5.25175e-06	0.000143812	yes	up	218.88	105.47	46.27	70.14	56.7	13.61	25.71	36.67	110.19	33.1725
gene-LOC136853955	LOC136853955	hornerin-like	4.156	2.05514	0.00298743	0.0222629	yes	up	3.1	0.96	1.48	2.03	0.23	2.33	0.34	0.72	1.8925	0.905
gene-LOC136853966	LOC136853966	uncharacterized protein	0.213	-2.22915	0.000151372	0.00221838	yes	down	0.2	0.53	0.21	0.19	4.71	1.17	2.17	1.07	0.2825	2.28
gene-LOC136853978	LOC136853978	serine-rich adhesin for platelets-like	0.282	-1.82451	0.00815606	0.0467438	yes	down	1.87	0.67	0.32	1.12	1.75	8.08	1.33	9.36	0.995	5.13
gene-LOC136853983	LOC136853983	cathepsin L-like, transcript variant X1	0.347	-1.52554	0.000966739	0.00940535	yes	down	23.33	27.44	15.75	21.53	102.42	210.03	27.63	149.95	22.0125	122.507
gene-LOC136854035	LOC136854035	failed axon connections homolog, transcript variant X3	0.128	-2.97135	0.00011379	0.00177183	yes	down	1.43	4.94	4.55	4.4	16.85	108.46	5.83	125.6	3.83	64.185
gene-LOC136854041	LOC136854041	dnaJ homolog subfamily C member 2	0.499	-1.00268	0.00287068	0.0216211	yes	down	5.37	6.31	3.67	4.36	16.2	24.56	7.85	24.6	4.9275	18.3025
gene-LOC136854043	LOC136854043	protein FAM43A, transcript variant X1	3.144	1.65245	0.000884501	0.00883859	yes	up	0.45	0.22	0.13	0.42	0.12	0.21	0.13	0.55	0.305	0.2525
gene-LOC136854057	LOC136854057	mitoferrin-1-like, transcript variant X1	2.184	1.12683	0.00611386	0.0384123	yes	up	28.75	17.09	11.63	14.1	16.88	15.94	6.76	22.02	17.8925	15.4
gene-LOC136854061	LOC136854061	uncharacterized protein, transcript variant X2	2.796	1.48336	9.79209e-05	0.00157149	yes	up	11.26	7.52	6.1	8.22	5.46	5.74	3.35	6.39	8.275	5.235
gene-LOC136854070	LOC136854070	V-type proton ATPase subunit S1-like	0.313	-1.67463	4.63334e-05	0.000849513	yes	down	74.44	108.55	49.04	75.89	393.31	740.28	138.17	562.57	76.98	458.582
gene-LOC136854076	LOC136854076	sphingomyelin phosphodiesterase-like	0.174	-2.52242	0.00308179	0.0227526	yes	down	0.43	2.64	3.89	4.7	50.64	3.49	10.6	59.8	2.915	31.1325
gene-LOC136854083	LOC136854083	basigin-like, transcript variant X1	0.424	-1.23666	0.00128883	0.0116471	yes	down	69.58	89.97	63.19	70.56	373.61	471.01	91.81	382.2	73.325	329.658
gene-LOC136854102	LOC136854102	tetraspanin-33-like, transcript variant X1	4.555	2.18734	0.00078808	0.00809018	yes	up	0.83	2.15	1.36	4.75	1.43	1.41	0.13	1.04	2.2725	1.0025
gene-LOC136854113	LOC136854113	phenoloxidase-activating factor 2-like	0.212	-2.23491	1.04274e-06	3.64987e-05	yes	down	2.3	1.24	0.94	1.23	9.91	16.86	5.05	19.24	1.4275	12.765
gene-LOC136854120	LOC136854120	uncharacterized protein	3.402	1.76625	0.00294534	0.0220398	yes	up	5.24	5.8	4.06	15.63	8.78	4.27	1.45	3.56	7.6825	4.515
gene-LOC136854121	LOC136854121	cyclic GMP-AMP synthase-like receptor 1	0.224	-2.1562	0.00426287	0.0292778	yes	down	1.12	1.8	1.79	7.8	65.36	23.04	5.23	13.04	3.1275	26.6675
gene-LOC136854130	LOC136854130	nucleolar MIF4G domain-containing protein 1 homolog, transcript variant X2	0.393	-1.34611	0.00557419	0.0358248	yes	down	0.71	2.3	0.63	0.88	7.44	4.1	2.04	8.3	1.13	5.47
gene-LOC136854132	LOC136854132	eukaryotic translation initiation factor 4E type 3-like	3.591	1.8443	1.88334e-08	1.27286e-06	yes	up	11.27	8	5.64	9.61	4.82	4.18	4.21	3.54	8.63	4.1875
gene-LOC136854139	LOC136854139	uncharacterized protein, transcript variant X1	0.031	-4.99266	0.00390285	0.0273071	yes	down	0	0.01	0.02	0	0.01	0.44	0	1.43	0.0075	0.47
gene-LOC136854144	LOC136854144	oplophorus-luciferin 2-monooxygenase non-catalytic subunit-like	3.184	1.671	0.00135095	0.0121134	yes	up	80.83	75.5	41.13	74.15	79.89	15.78	33.71	21.59	67.9025	37.7425
gene-LOC136854149	LOC136854149	uncharacterized protein	2.131	1.09135	0.00476208	0.0316459	yes	up	15.27	17.57	14.28	19.2	8.89	16.02	8	23.81	16.58	14.18
gene-LOC136854151	LOC136854151	phospholipid phosphatase 3-like, transcript variant X1	0.214	-2.22671	0.000270067	0.00348373	yes	down	0.94	2.13	0.86	1.31	3.33	29.56	5.83	8.86	1.31	11.895
gene-LOC136854162	LOC136854162	uncharacterized protein	11.671	3.54485	7.02767e-08	3.95104e-06	yes	up	8.39	4.76	2.68	5.42	1.95	0.71	0.07	0.83	5.3125	0.89
gene-LOC136854196	LOC136854196	alpha-amylase-like, transcript variant X1	5.139	2.36138	5.01544e-05	0.000907781	yes	up	1193.55	1145.79	919.17	1159.96	681.65	118.71	490.74	172.84	1104.62	365.985
gene-LOC136854203	LOC136854203	uncharacterized protein, transcript variant X5	0.228	-2.13518	0.000459488	0.00531718	yes	down	12.37	16.4	8.14	8.16	45.29	200	15.86	90.54	11.2675	87.9225
gene-LOC136854346	LOC136854346	C-Maf-inducing protein-like	0.196	-2.35343	0.0023496	0.018537	yes	down	0.14	0.04	0.25	0.15	0.71	2.78	0.27	2.81	0.145	1.6425
gene-LOC136854357	LOC136854357	protein trapped in endoderm-1-like, transcript variant X2	28.257	4.82054	5.96426e-16	2.29642e-13	yes	up	1.19	0.8	0.58	1.6	0.08	0.11	0.02	0.07	1.0425	0.07
gene-LOC136854424	LOC136854424	uncharacterized protein	0.396	-1.33593	0.00358155	0.025609	yes	down	2.03	2.48	1.38	2.55	18.53	5.21	8.25	5.72	2.11	9.4275
gene-LOC136854507	LOC136854507	sphingomyelin phosphodiesterase-like, transcript variant X1	3.125	1.64391	0.00094642	0.00930661	yes	up	85.52	43.91	55.53	75.94	14.65	53.96	26.62	60.87	65.225	39.025
gene-LOC136854524	LOC136854524	phospholipase DDHD1-like, transcript variant X1	0.187	-2.42199	0.00070958	0.00746781	yes	down	0.14	0.22	0.12	0.12	0.6	3.93	0.27	1.6	0.15	1.6
gene-LOC136854535	LOC136854535	WD repeat-containing protein 46, transcript variant X4	0.37	-1.43526	3.19325e-06	9.24223e-05	yes	down	1.9	2.91	1.4	2.09	15.34	8.64	5.76	11.31	2.075	10.2625
gene-LOC136854542	LOC136854542	glutathione S-transferase Mu 6-like	2.45	1.29289	0.00303593	0.0224793	yes	up	233.68	350.85	218.34	350.65	359.83	125.68	240.77	138.71	288.38	216.248
gene-LOC136854579	LOC136854579	uncharacterized lncRNA, transcript variant X1	0.123	-3.0216	0.00304204	0.0225115	yes	down	0.13	0.49	0.13	0.72	0.51	7.94	0.95	11.37	0.3675	5.1925
gene-LOC136854582	LOC136854582	venom phosphodiesterase 2-like	0.026	-5.27279	0.00455045	0.0307379	yes	down	0	0	0	0	0.07	0.09	0	0.38	0	0.135
gene-LOC136854583	LOC136854583	prostaglandin G/H synthase 1-like	4.472	2.16082	0.00114363	0.0106688	yes	up	1.12	0.48	0.68	1.21	0.16	0.92	0.13	0.32	0.8725	0.3825
gene-LOC136854599	LOC136854599	ankyrin repeat and protein kinase domain-containing protein 1-like, transcript variant X2	4.327	2.11333	0.000145436	0.00214873	yes	up	6.01	2.52	1.22	2.03	1.88	0.76	1.09	1.27	2.945	1.25
gene-LOC136854601	LOC136854601	uncharacterized protein	4.154	2.05456	2.93009e-05	0.000590012	yes	up	15.74	5.61	5.14	8	6.11	3.76	3.05	2.49	8.6225	3.8525
gene-LOC136854606	LOC136854606	protein LSM12 homolog B-like	0.412	-1.28067	0.000275808	0.00353268	yes	down	1.72	5.59	2.17	2.9	15.95	14.07	7.23	16.02	3.095	13.3175
gene-LOC136854610	LOC136854610	uncharacterized protein, transcript variant X1	6.095	2.60754	0.000457651	0.00530505	yes	up	1.69	1.03	0.24	1.71	0.11	0.33	0.43	0.41	1.1675	0.32
gene-LOC136854642	LOC136854642	uncharacterized protein, transcript variant X1	4.119	2.04227	0.000247381	0.00323093	yes	up	1.69	0.76	0.92	2.72	1.07	1.17	0.34	0.54	1.5225	0.78
gene-LOC136854655	LOC136854655	uncharacterized protein, transcript variant X3	13.239	3.72674	0.00200794	0.0163965	yes	up	0.44	0.53	0.26	2.35	0.36	0	0	0.09	0.895	0.1125
gene-LOC136854678	LOC136854678	uncharacterized protein	3.818	1.93295	1.73433e-05	0.000384578	yes	up	7612.02	5996.12	6783.07	8769.95	1879.03	7130.29	1648.07	3944.15	7290.29	3650.39
gene-LOC136854680	LOC136854680	uncharacterized protein	4.262	2.09169	0.000490957	0.00561486	yes	up	9240.7	2683.84	8271.29	13108.1	2077.04	8169.84	1541.28	3601.06	8325.99	3847.3
gene-LOC136854750	LOC136854750	arginine-hydroxylase NDUFAF5, mitochondrial-like	0.257	-1.96006	0.00436681	0.0297685	yes	down	5.93	4.21	4.45	3.44	9.4	52.11	5.05	51.16	4.5075	29.43
gene-LOC136854884	LOC136854884	mediator of RNA polymerase II transcription subunit 12-like	9.003	3.17036	6.14143e-07	2.39365e-05	yes	up	26.19	3.88	6.33	6.79	2.61	2.59	1.1	3.05	10.7975	2.3375
gene-LOC136854922	LOC136854922	N-acetylgalactosamine-6-sulfatase-like	2.867	1.51933	1.40913e-05	0.000324943	yes	up	147.82	84.7	84.74	181.33	107.46	78.54	59.75	71.37	124.647	79.28
gene-LOC136854938	LOC136854938	ribonuclease H1-like, transcript variant X1	3.747	1.90555	9.55449e-06	0.000234815	yes	up	19.41	11.07	9.47	15.53	5.06	5.89	8.56	5.92	13.87	6.3575
gene-LOC136854939	LOC136854939	zinc finger protein 593 homolog	0.488	-1.03513	0.00153951	0.0133523	yes	down	7.05	6.19	4.57	6.96	33.59	21.07	18.06	18.94	6.1925	22.915
gene-LOC136854954	LOC136854954	hyccin-like, transcript variant X1	0.473	-1.08023	0.0050358	0.0329819	yes	down	0.55	0.74	0.41	0.5	1.5	3.56	1.04	2.58	0.55	2.17
gene-LOC136854969	LOC136854969	patched domain-containing protein 3-like	0.001	-10.6985	2.10337e-05	0.000449167	yes	down	0.02	0	0	0	29.85	6.38	0	50.93	0.005	21.79
gene-LOC136854996	LOC136854996	uncharacterized lncRNA, transcript variant X1	0.257	-1.96087	0.0024587	0.0191893	yes	down	0.7	1.2	0.79	0.79	2.65	12.73	1.14	9.47	0.87	6.4975
gene-LOC136855001	LOC136855001	uncharacterized protein, transcript variant X1	0.46	-1.12099	0.00073969	0.00769738	yes	down	0.15	0.32	0.21	0.2	0.84	1.35	0.59	1.07	0.22	0.9625
gene-LOC136855012	LOC136855012	probable RNA-binding protein 19, transcript variant X1	0.421	-1.24887	0.0023219	0.0183928	yes	down	0.55	1.2	0.75	0.9	6.68	2.72	2.14	3.11	0.85	3.6625
gene-LOC136855025	LOC136855025	uncharacterized protein	30.488	4.93016	0.000907363	0.00899472	yes	up	0.08	0.06	0.02	0.23	0	0.02	0	0	0.0975	0.005
gene-LOC136855033	LOC136855033	diacylglycerol kinase theta, transcript variant X1	2.533	1.34112	0.00455703	0.030766	yes	up	0.51	0.24	0.38	0.55	0.35	0.45	0.17	0.32	0.42	0.3225
gene-LOC136855056	LOC136855056	cysteine-rich protein 1-like	2.422	1.2761	4.62307e-05	0.000848854	yes	up	1088.89	669.95	726.52	913.74	586.82	903.64	389.65	757.17	849.775	659.32
gene-LOC136855066	LOC136855066	small G protein signaling modulator 3, transcript variant X2	2.628	1.39412	0.000290071	0.00368565	yes	up	4.03	5.01	3.83	5.75	4.3	2.74	3.52	1.7	4.655	3.065
gene-LOC136855082	LOC136855082	uncharacterized protein, transcript variant X2	2.588	1.37181	0.00771633	0.0452021	yes	up	2.24	6.3	2.99	6.03	4.76	1.17	2.91	2.96	4.39	2.95
gene-LOC136855084	LOC136855084	uncharacterized lncRNA	0.018	-5.78446	0.000350615	0.00426286	yes	down	0	0.05	0	0	3.65	0.05	1.06	0.17	0.0125	1.2325
gene-LOC136855092	LOC136855092	transmembrane ascorbate-dependent reductase CYB561-like, transcript variant X1	0.489	-1.03098	0.000512992	0.00580417	yes	down	10.49	21.02	8.78	12.68	55.5	53.66	23.65	59.79	13.2425	48.15
gene-LOC136855102	LOC136855102	mediator of RNA polymerase II transcription subunit 19-like	0.322	-1.63495	3.4183e-05	0.00066615	yes	down	7.25	12.94	7.93	9.89	61.72	62.55	16.75	79.65	9.5025	55.1675
gene-LOC136855111	LOC136855111	uncharacterized lncRNA, transcript variant X2	0.368	-1.44141	0.000290051	0.00368565	yes	down	4.49	6	3.7	5.02	37.44	24.95	11.25	15.96	4.8025	22.4
gene-LOC136855115	LOC136855115	testis-expressed protein 10, transcript variant X2	0.201	-2.31251	4.47414e-07	1.83382e-05	yes	down	0.68	1.1	0.67	0.34	10.96	6.33	2.88	5.65	0.6975	6.455
gene-LOC136855122	LOC136855122	cytochrome P450 2L1-like	5.491	2.45703	3.41321e-07	1.47011e-05	yes	up	227.42	130.51	135.39	73.76	33.32	58.63	37.03	81.61	141.77	52.6475
gene-LOC136855138	LOC136855138	uncharacterized lncRNA	12.149	3.60281	1.59374e-06	5.16584e-05	yes	up	29.33	10.17	6.6	8.25	2.04	2.15	0.4	4.09	13.5875	2.17
gene-LOC136855141	LOC136855141	uncharacterized protein, transcript variant X1	103.195	6.68922	1.39263e-14	4.31579e-12	yes	up	1.28	1.54	0.45	1.56	0.02	0.02	0	0.04	1.2075	0.02
gene-LOC136855143	LOC136855143	uncharacterized protein, transcript variant X1	11.038	3.46436	3.56148e-07	1.51853e-05	yes	up	0.8	0.51	0.22	0.63	0.09	0.19	0	0.12	0.54	0.1
gene-LOC136855160	LOC136855160	uncharacterized protein	2.982	1.57629	0.000797312	0.00815672	yes	up	0.19	0.42	0.18	0.41	0.23	0.23	0.12	0.13	0.3	0.1775
gene-LOC136855167	LOC136855167	sushi, von Willebrand factor type A, EGF and pentraxin domain-containing protein 1-like, transcript variant X1	5.882	2.5564	0.00635585	0.0393363	yes	up	1.97	0.87	0.83	6.56	1.03	2.14	0.19	0.08	2.5575	0.86
gene-LOC136855198	LOC136855198	uncharacterized protein	32.957	5.04252	8.87773e-07	3.21369e-05	yes	up	7.37	16.98	4.44	9.56	0.18	0.03	1.32	0	9.5875	0.3825
gene-LOC136855220	LOC136855220	uncharacterized lncRNA	40.16	5.32768	6.96338e-08	3.9323e-06	yes	up	56.9	107.78	50.55	89.9	1.62	2.46	2.52	0	76.2825	1.65
gene-LOC136855232	LOC136855232	uncharacterized protein, transcript variant X1	10.534	3.39693	1.25384e-06	4.23189e-05	yes	up	1.72	0.78	0.63	3.27	0.19	0.36	0.36	0.13	1.6	0.26
gene-LOC136855259	LOC136855259	uncharacterized protein, transcript variant X1	44.727	5.48307	2.29845e-12	4.05612e-10	yes	up	1.22	1.08	0.64	2.08	0.11	0.04	0.06	0	1.255	0.0525
gene-LOC136855267	LOC136855267	protein turtle homolog A-like	0.275	-1.86367	0.00478161	0.0317425	yes	down	0.32	0.06	0.05	0.06	1	1.12	0.57	0.74	0.1225	0.8575
gene-LOC136855269	LOC136855269	serum amyloid A-5 protein-like	0.005	-7.60084	0.00760819	0.0448167	yes	down	0	0	0	0	3.96	1.96	0	23.86	0	7.445
gene-LOC136855290	LOC136855290	pre-rRNA 2'-O-ribose RNA methyltransferase FTSJ3	0.271	-1.88511	1.9932e-09	1.77158e-07	yes	down	2.38	3.26	1.67	1.86	24	13.33	9.33	14.8	2.2925	15.365
gene-LOC136855297	LOC136855297	uncharacterized protein	11.003	3.4598	3.31366e-07	1.4419e-05	yes	up	8.2	2.68	3.86	2.24	0.69	0.78	1.38	0.5	4.245	0.8375
gene-LOC136855298	LOC136855298	-	5.229	2.38651	2.46348e-05	0.000508132	yes	up	308.75	210.15	278.05	181.98	71.25	47.49	143.73	46.78	244.732	77.3125
gene-LOC136855313	LOC136855313	-	9.108	3.18716	1.61205e-06	5.19867e-05	yes	up	7.76	1.43	1.53	5	0.9	1	0.79	0.8	3.93	0.8725
gene-LOC136855328	LOC136855328	-	44.944	5.49007	4.75662e-05	0.000869673	yes	up	0.28	0.2	9.8	31.73	1.2	0.51	0	0.31	10.5025	0.505
gene-LOC136855340	LOC136855340	protein peste-like, transcript variant X1	0	-11.7938	2.44317e-10	2.69939e-08	yes	down	0.1	0	0	0.04	223.09	216.62	0.27	731.67	0.035	292.913
gene-LOC136855347	LOC136855347	uncharacterized protein, transcript variant X1	21.496	4.42601	2.87403e-07	1.27238e-05	yes	up	0.96	0.52	0.39	1.95	0.04	0.19	0	0.11	0.955	0.085
gene-LOC136855361	LOC136855361	facilitated trehalose transporter Tret1-like, transcript variant X1	3.441	1.78272	0.00060299	0.00658778	yes	up	0.38	0.57	0.58	0.85	0.28	0.52	0.11	0.38	0.595	0.3225
gene-LOC136855420	LOC136855420	uncharacterized protein	5.283	2.40132	1.14184e-05	0.000271182	yes	up	31.65	5.89	11.91	7.89	5.71	2.06	2.91	4.85	14.335	3.8825
gene-LOC136855424	LOC136855424	uncharacterized protein	3.952	1.98242	1.54499e-05	0.000349923	yes	up	0.82	0.87	0.24	0.64	0.19	0.4	0.26	0.28	0.6425	0.2825
gene-LOC136855425	LOC136855425	uncharacterized protein	21.631	4.43504	0.000506199	0.00574778	yes	up	0.44	0.16	0.3	0.24	0	0.06	0	0.05	0.285	0.0275
gene-LOC136855431	LOC136855431	interferon alpha-inducible protein 27-like protein 2A, transcript variant X1	0.422	-1.24475	0.000519536	0.00586255	yes	down	137.38	207.14	222.84	305.2	1525.41	882.1	687.65	686.36	218.14	945.38
gene-LOC136855462	LOC136855462	caspase-1-B-like, transcript variant X3	4.582	2.19588	4.05884e-05	0.000761766	yes	up	18.31	6.96	5.83	7.34	3.76	2.27	2.62	6.73	9.61	3.845
gene-LOC136855491	LOC136855491	ribosome biogenesis protein BMS1 homolog	0.265	-1.91726	8.34255e-07	3.05477e-05	yes	down	1.23	2.05	0.71	0.92	13.7	8.33	3.45	7.37	1.2275	8.2125
gene-LOC136855498	LOC136855498	GTPase Era, mitochondrial, transcript variant X1	0.406	-1.30088	0.000180515	0.00255131	yes	down	1.63	3	1.54	3.23	16.08	8.77	6.55	9.99	2.35	10.3475
gene-LOC136855502	LOC136855502	nicotinamide phosphoribosyltransferase-like	0.354	-1.49973	8.06906e-05	0.00134548	yes	down	2.22	4.9	1.72	2.68	20.2	13.88	5.84	19.13	2.88	14.7625
gene-LOC136855503	LOC136855503	nuclear RNA export factor 1-like, transcript variant X1	0.408	-1.29198	0.000121642	0.00186356	yes	down	1.45	2.42	1.28	1.19	9.59	7.17	3.19	8.42	1.585	7.0925
gene-LOC136855520	LOC136855520	alpha-taxilin-like	0.497	-1.00892	0.00127167	0.0115331	yes	down	1.7	4.62	2.76	3.33	13.29	17.62	4.51	10.59	3.1025	11.5025
gene-LOC136855523	LOC136855523	dnaJ homolog subfamily C member 21-like	0.455	-1.13621	0.000302976	0.00379272	yes	down	3.04	5.26	3.56	4.1	25.51	16.91	7.67	15.09	3.99	16.295
gene-LOC136855526	LOC136855526	neurofilament heavy polypeptide-like, transcript variant X1	0.324	-1.62489	2.35005e-06	7.19511e-05	yes	down	1.82	2.62	2.07	2.3	10.24	19	4.82	13.89	2.2025	11.9875
gene-LOC136855532	LOC136855532	uncharacterized protein, transcript variant X1	0.164	-2.61001	0.000316017	0.00392504	yes	down	0.24	0.49	0.1	0.2	0.73	7.01	0.7	3.1	0.2575	2.885
gene-LOC136855565	LOC136855565	uncharacterized lncRNA	3.837	1.94003	0.00602361	0.038002	yes	up	12.64	12.81	7.14	8.29	9.8	4.39	1.07	5.08	10.22	5.085
gene-LOC136855593	LOC136855593	protein O-mannose kinase-like	0.065	-3.93445	0.00694603	0.0418163	yes	down	0	0.19	0	0.06	0.96	2.14	0.1	1.48	0.0625	1.17
gene-LOC136855609	LOC136855609	alpha-tocopherol transfer protein-like, transcript variant X1	0.408	-1.29448	0.00214197	0.0173129	yes	down	64.98	71.77	53.14	72.53	166.24	561.77	125.69	362.65	65.605	304.087
gene-LOC136855624	LOC136855624	probable 28S rRNA (cytosine-C(5))-methyltransferase, transcript variant X1	0.23	-2.12277	8.50734e-10	8.44487e-08	yes	down	1.71	3.53	2.05	2.62	31.82	15.14	11.19	20.05	2.4775	19.55
gene-LOC136855642	LOC136855642	enolase-phosphatase E1-like	0.21	-2.24863	0.00225705	0.0179689	yes	down	0.31	0.1	0.15	0.27	0.75	4.1	0.29	2.7	0.2075	1.96
gene-LOC136855653	LOC136855653	bone morphogenetic protein receptor type-2-like, transcript variant X1	0.205	-2.28837	0.00179378	0.0150786	yes	down	2.09	2.55	1.51	2.44	4.69	40.42	2.15	32.97	2.1475	20.0575
gene-LOC136855664	LOC136855664	calpain-5-like, transcript variant X1	2.501	1.32278	0.00697107	0.0419386	yes	up	20.71	15.7	7.95	12.36	10.59	6.66	14.15	6.32	14.18	9.43
gene-LOC136855665	LOC136855665	pre-rRNA-processing protein TSR2 homolog	0.346	-1.53305	0.00258391	0.0199097	yes	down	5.95	4.22	3.92	4.73	56.51	22.32	12.38	13.26	4.705	26.1175
gene-LOC136855691	LOC136855691	actin, clone 403-like	4.791	2.26031	1.79265e-07	8.727e-06	yes	up	246.42	100.02	106.58	248.48	106.5	58.56	46.44	59.09	175.375	67.6475
gene-LOC136855692	LOC136855692	actin, clone 403-like	5.286	2.4022	4.36958e-08	2.60657e-06	yes	up	176.57	67.6	91.99	205.86	71.12	45.96	34.69	36.55	135.505	47.08
gene-LOC136855697	LOC136855697	caspase Dronc-like, transcript variant X2	0.056	-4.16456	8.6377e-05	0.00141797	yes	down	0.47	0.19	0.46	0	1.04	23.25	1.46	16.53	0.28	10.57
gene-LOC136855716	LOC136855716	nuclear RNA export factor 1-like	0.454	-1.13961	0.000999106	0.00963174	yes	down	0.71	1.42	0.61	1.01	3.31	5.51	1.73	4.46	0.9375	3.7525
gene-LOC136855769	LOC136855769	sucrase-isomaltase, intestinal-like	5.927	2.56741	3.50942e-06	9.97555e-05	yes	up	1697.29	1830.53	2648.11	1842.26	343.66	319.93	988.29	577.17	2004.55	557.263
gene-LOC136855791	LOC136855791	ubiquitin-conjugating enzyme E2 G1	0.391	-1.3545	1.41644e-05	0.000326037	yes	down	13.98	19.25	11.83	15.14	68.55	91.94	29.25	95.67	15.05	71.3525
gene-LOC136855807	LOC136855807	phenoloxidase-activating factor 2-like	8.054	3.00964	1.01951e-06	3.57842e-05	yes	up	6.11	2.24	3.27	3.02	1.7	0.77	0.14	1.04	3.66	0.9125
gene-LOC136855816	LOC136855816	uncharacterized protein, transcript variant X2	12.647	3.66067	0.000489276	0.0056021	yes	up	1.32	0.81	0.32	9.19	0.29	0.35	0.74	0.03	2.91	0.3525
gene-LOC136855832	LOC136855832	sperm-specific H1/protamine-like protein type 2, transcript variant X1	2.618	1.38865	8.17629e-05	0.00135979	yes	up	32.53	39.77	20.09	40.1	21.7	15.11	24.18	24.15	33.1225	21.285
gene-LOC136855859	LOC136855859	sucrase-isomaltase, intestinal-like	8.671	3.11617	3.69168e-06	0.000103775	yes	up	1588.79	640.41	1195.37	1046.36	69.63	199.87	435.37	135.2	1117.73	210.018
gene-LOC136855862	LOC136855862	NAD(P)H pyrophosphatase NUDT13, mitochondrial-like	0.375	-1.41408	0.000136405	0.00203184	yes	down	0.3	0.41	0.52	0.42	2.87	1.88	1.38	2.01	0.4125	2.035
gene-LOC136855887	LOC136855887	repulsive guidance molecule B-like	4.352	2.12181	4.50247e-07	1.8395e-05	yes	up	3.28	1.48	1.23	2.46	1.11	1.29	0.59	0.64	2.1125	0.9075
gene-LOC136855897	LOC136855897	nucleolar complex protein 2 homolog	0.186	-2.42375	3.05729e-13	6.58405e-11	yes	down	1.28	2.09	0.98	1.33	22	11.07	9.15	12.25	1.42	13.6175
gene-LOC136855906	LOC136855906	inositol-tetrakisphosphate 1-kinase-like, transcript variant X1	0.416	-1.26384	0.00339095	0.0245781	yes	down	2.15	2.8	1.09	2.33	5.79	17.16	4.1	9.71	2.0925	9.19
gene-LOC136855923	LOC136855923	uncharacterized protein	4.906	2.29458	2.58431e-13	5.84155e-11	yes	up	2750.17	1745.91	2388.97	1976.9	843.64	890.45	585.01	1054.32	2215.49	843.355
gene-LOC136855924	LOC136855924	uncharacterized protein, transcript variant X1	3.158	1.65882	4.8048e-08	2.82638e-06	yes	up	4164.77	3433.53	4191.74	3981.93	1927.65	2830.32	1450.29	3207.28	3942.99	2353.89
gene-LOC136855933	LOC136855933	uncharacterized protein	83.66	6.38646	2.29755e-07	1.06933e-05	yes	up	0.87	0.42	0.34	0.13	0.02	0	0	0.02	0.44	0.01
gene-LOC136855964	LOC136855964	protein kinase C-binding protein NELL2a-like, transcript variant X1	0.174	-2.52285	0.0044592	0.0302018	yes	down	1.65	0.72	4.71	2.49	13.18	63.87	1.42	37.85	2.3925	29.08
gene-LOC136855980	LOC136855980	cytokine-inducible SH2-containing protein-like	17.076	4.09392	9.46412e-08	5.05257e-06	yes	up	16.68	2.35	1.26	3.27	0.74	0.8	0.25	0.91	5.89	0.675
gene-LOC136856034	LOC136856034	fatty acid hydroxylase domain-containing protein 2-like, transcript variant X2	17.606	4.13803	2.57399e-07	1.16388e-05	yes	up	22.42	29.68	37.17	28.42	1.66	0.59	6.6	0.92	29.4225	2.4425
gene-LOC136856043	LOC136856043	actin nucleation-promoting factor WASL-like, transcript variant X1	6.605	2.72358	1.3643e-12	2.6669e-10	yes	up	3.17	2.71	1.94	3.93	0.76	0.57	0.65	0.49	2.9375	0.6175
gene-LOC136856063	LOC136856063	golgin subfamily A member 6-like protein 26	0.016	-5.93793	3.28046e-05	0.000645011	yes	down	0	0	0.04	0	1.05	4.16	0.11	0.56	0.01	1.47
gene-LOC136856064	LOC136856064	uncharacterized protein, transcript variant X2	0.282	-1.82382	0.000524897	0.00591778	yes	down	10.55	13.11	10.96	12.86	40.98	134.99	18.81	126.77	11.87	80.3875
gene-LOC136856071	LOC136856071	ras-related and estrogen-regulated growth inhibitor, transcript variant X1	0.058	-4.10271	0.00756694	0.0446566	yes	down	0	0.03	0	0.04	0.04	1.12	0.06	1.08	0.0175	0.575
gene-LOC136856074	LOC136856074	putative phospholipase B-like 2, transcript variant X1	3.045	1.6064	1.31547e-07	6.68576e-06	yes	up	202.75	201.73	158.26	193.35	119	83.05	118	109.63	189.023	107.42
gene-LOC136856107	LOC136856107	uncharacterized protein	3.512	1.81226	0.000962903	0.00939681	yes	up	2.49	0.74	0.55	1.18	0.74	0.77	0.3	0.88	1.24	0.6725
gene-LOC136856126	LOC136856126	brachyurin-like	2.257	1.17453	0.00721672	0.0430496	yes	up	2821.65	1983.21	2503.04	2178.89	1752.19	1468.25	2612.57	1369.79	2371.7	1800.7
gene-LOC136856157	LOC136856157	uncharacterized protein	6.308	2.65719	0.00471443	0.0314048	yes	up	0.02	0.1	0.1	0.09	0.03	0.03	0	0.04	0.0775	0.025
gene-LOC136856170	LOC136856170	uncharacterized protein	4.323	2.11199	0.00631453	0.0392381	yes	up	0.16	0.17	0.06	0.21	0.08	0.15	0	0.05	0.15	0.07
gene-LOC136856172	LOC136856172	receptor-type tyrosine-protein phosphatase F-like	2.936	1.55371	0.000513707	0.00580708	yes	up	518.63	234.8	362.14	304.65	166.77	380.72	105.35	288.08	355.055	235.23
gene-LOC136856198	LOC136856198	uncharacterized protein, transcript variant X1	2.545	1.34759	0.00085542	0.00863301	yes	up	20.91	9.26	14.51	12.1	11.15	9.5	6.81	14.6	14.195	10.515
gene-LOC136856231	LOC136856231	tripartite motif-containing protein 59-like	0.224	-2.15936	0.000384239	0.00458462	yes	down	0.75	2.18	1.45	2.34	9.79	18.87	2.44	25.25	1.68	14.0875
gene-LOC136856234	LOC136856234	uncharacterized protein	0.205	-2.28625	0.00199403	0.0163353	yes	down	2.15	2.3	3.45	4.57	14.82	41.13	2.01	55.98	3.1175	28.485
gene-LOC136856282	LOC136856282	thiol S-methyltransferase TMT1A-like	2.38	1.25107	0.00437179	0.0297685	yes	up	110.38	135.55	129.94	104.98	120.43	56.01	115.02	55.24	120.213	86.675
gene-LOC136856285	LOC136856285	uncharacterized protein	0.249	-2.00368	6.32317e-05	0.00109309	yes	down	3.37	16.06	17.79	11.46	81.13	133.75	52.52	96.66	12.17	91.015
gene-LOC136856286	LOC136856286	ketosamine-3-kinase-like	2.1	1.07026	0.00320613	0.0235067	yes	up	1.91	2.35	2.23	1.89	2.92	1.15	1.49	1.65	2.095	1.8025
gene-LOC136856315	LOC136856315	glycine dehydrogenase (decarboxylating), mitochondrial	3.09	1.62765	0.000781724	0.00805704	yes	up	17.24	30.14	32.35	27.36	16.87	10.91	22.2	8.2	26.7725	14.545
gene-LOC136856325	LOC136856325	sodium-dependent nutrient amino acid transporter 1-like	192.43	7.58819	3.50728e-08	2.16328e-06	yes	up	2.05	0.18	0.34	0.43	0	0	0	0.02	0.75	0.005
gene-LOC136856328	LOC136856328	protein ABHD1-like	39.418	5.3008	6.64743e-06	0.000175233	yes	up	2.01	2.83	3.91	1.34	0	0	0.36	0	2.5225	0.09
gene-LOC136856338	LOC136856338	organic cation transporter protein-like, transcript variant X2	8.771	3.13267	6.80747e-06	0.000178572	yes	up	1.95	4.73	7.34	5.71	2.79	0.25	0.57	0.73	4.9325	1.085
gene-LOC136856349	LOC136856349	anti-lipopolysaccharide factor-like	25.71	4.68426	3.06069e-09	2.54177e-07	yes	up	10.02	2.62	1.96	2.25	0.56	0.1	0.23	0.33	4.2125	0.305
gene-LOC136856425	LOC136856425	variable charge X-linked protein 3B-like, transcript variant X1	3.65	1.868	0.000214286	0.00289959	yes	up	0.25	0.34	0.33	0.6	0.23	0.27	0.14	0.12	0.38	0.19
gene-LOC136856426	LOC136856426	uncharacterized lncRNA	17.979	4.1682	4.54613e-17	2.13937e-14	yes	up	8.25	12.51	5.9	18.38	1.92	1.18	0.26	1.28	11.26	1.16
gene-LOC136856451	LOC136856451	uncharacterized protein, transcript variant X1	2.922	1.54678	0.000207927	0.00283749	yes	up	1.59	2.39	3.19	4.67	1.65	1.91	1.34	2.22	2.96	1.78
gene-LOC136856496	LOC136856496	uncharacterized lncRNA	31.849	4.99317	0.00873603	0.0493114	yes	up	0.47	0.29	0	1.12	0	0	0	0	0.47	0
gene-LOC136856500	LOC136856500	uncharacterized protein, transcript variant X1	8.708	3.12237	3.31324e-05	0.00064966	yes	up	0.49	0.37	0.46	0.9	0.1	0	0.16	0.11	0.555	0.0925
gene-LOC136856503	LOC136856503	uncharacterized lncRNA	5.96	2.57536	0.00658163	0.0401606	yes	up	2.65	22.44	13.64	7.64	0.64	0.11	5.71	5.08	11.5925	2.885
gene-LOC136856506	LOC136856506	uncharacterized protein, transcript variant X1	6.562	2.71417	0.00250256	0.0194223	yes	up	1.81	11.27	5.48	10.76	0.17	0.09	3.02	1.02	7.33	1.075
gene-LOC136856507	LOC136856507	uncharacterized lncRNA	261.241	8.02924	7.58113e-12	1.21931e-09	yes	up	9.68	26.18	4.87	10.19	0	0	0.22	0	12.73	0.055
gene-LOC136856509	LOC136856509	uncharacterized lncRNA	218.257	7.76989	3.64734e-23	5.14924e-20	yes	up	29.32	88.74	39.69	53.55	0	0.57	1.46	0	52.825	0.5075
gene-LOC136856510	LOC136856510	uncharacterized lncRNA	65.009	6.02258	5.14193e-11	6.7354e-09	yes	up	3.73	29.09	3.86	9.12	0	0.1	0.62	0.26	11.45	0.245
gene-LOC136856512	LOC136856512	uncharacterized lncRNA	481.624	8.91176	5.22571e-12	8.62311e-10	yes	up	2.81	34.82	22.5	30.3	0	0	0	0	22.6075	0
gene-LOC136856513	LOC136856513	uncharacterized lncRNA	152.181	7.24964	1.46887e-14	4.44367e-12	yes	up	7.38	34.31	17.04	20.84	0	0	0.7	0	19.8925	0.175
gene-LOC136856559	LOC136856559	-	0.107	-3.21842	0.000492361	0.0056233	yes	down	1.32	0.3	0	1.02	5.08	28.02	5.67	7.95	0.66	11.68
gene-LOC136856595	LOC136856595	WD repeat-containing protein 11-like, transcript variant X1	2.18	1.12456	0.00011089	0.00174162	yes	up	5.83	4.89	4.96	5.44	3.76	5.58	4.21	3.8	5.28	4.3375
gene-LOC136856600	LOC136856600	uncharacterized protein, transcript variant X1	5.335	2.41559	1.40639e-05	0.000324903	yes	up	39.29	10.11	15.44	16.65	6.23	5.67	4.08	13.67	20.3725	7.4125
gene-LOC136856611	LOC136856611	kinetochore protein NDC80 homolog	0.43	-1.21614	0.000132381	0.00199057	yes	down	0.23	0.31	0.24	0.32	1.24	1.33	0.99	1.01	0.275	1.1425
gene-LOC136856613	LOC136856613	serine-rich adhesin for platelets-like, transcript variant X3	2.422	1.27613	0.0011395	0.0106381	yes	up	0.86	0.46	0.72	0.82	0.48	0.75	0.5	0.4	0.715	0.5325
gene-LOC136856619	LOC136856619	mucolipin-3-like, transcript variant X1	6.986	2.80437	7.96374e-05	0.00132966	yes	up	17.79	7.27	13.43	31.13	2.76	1.63	8.56	2.51	17.405	3.865
gene-LOC136856620	LOC136856620	uncharacterized protein	0.315	-1.66637	0.000186284	0.0026125	yes	down	6.79	9.44	9.31	10.63	37.04	70.94	18.3	96.44	9.0425	55.68
gene-LOC136856630	LOC136856630	uncharacterized protein, transcript variant X3	18.187	4.18485	7.31396e-08	4.09388e-06	yes	up	24.08	11.66	9.53	22.51	0.29	1.2	0.47	4.92	16.945	1.72
gene-LOC136856645	LOC136856645	UTP--glucose-1-phosphate uridylyltransferase-like, transcript variant X2	2.328	1.21898	0.00151091	0.0131883	yes	up	5.98	5.58	10.02	9.18	5.68	5.7	6.12	6.1	7.69	5.9
gene-LOC136856650	LOC136856650	serine protease easter-like	17.17	4.10186	0.000252685	0.00329631	yes	up	1.44	0.49	0.56	0.05	0.05	0	0.08	0.13	0.635	0.065
gene-LOC136856658	LOC136856658	DNA ligase 1-like, transcript variant X1	0.339	-1.5603	0.00433834	0.0296998	yes	down	0.77	1.76	0.5	0.7	6.9	3.29	1.42	8.18	0.9325	4.9475
gene-LOC136856668	LOC136856668	uncharacterized protein	0.222	-2.16961	0.00719247	0.0429655	yes	down	1.26	0.65	0.7	1.34	2.92	15.99	0.53	15.54	0.9875	8.745
gene-LOC136856676	LOC136856676	neprilysin-like, transcript variant X1	5.62	2.49064	4.76263e-15	1.59247e-12	yes	up	14.1	20.29	28.8	31.31	28.8	5.37	2.22	13.19	23.625	12.395
gene-La	La	La autoantigen-like	0.446	-1.16455	0.00108311	0.0102348	yes	down	8.68	17.84	10.55	10.83	78.26	35.12	40.04	35.73	11.975	47.2875
gene-Las	Las	lipoyl synthase, mitochondrial, transcript variant X1	0.496	-1.01273	0.00175962	0.0148853	yes	down	1.47	2.95	2.32	1.77	7.46	9.2	4.32	10.56	2.1275	7.885
gene-Lkb1	Lkb1	Lkb1 kinase, transcript variant X3	0.435	-1.1995	0.000198851	0.00275529	yes	down	1.79	3.89	1.85	3.36	7.32	12.08	6.99	12.85	2.7225	9.81
gene-Lrp4	Lrp4	LDL receptor related protein 4, transcript variant X1	0.326	-1.6175	0.00514513	0.0335004	yes	down	0.01	0.02	0.01	0.02	0.11	0.12	0.06	0.06	0.015	0.0875
gene-MICU3	MICU3	Mitochondrial calcium uptake 3, transcript variant X1	2.007	1.0051	8.91769e-06	0.000221305	yes	up	1.79	2.67	2.18	2.67	2.21	2.46	1.76	1.89	2.3275	2.08
gene-Marf1	Marf1	meiosis regulator and mRNA stability factor 1-like protein, transcript variant X1	2.628	1.39393	5.41611e-05	0.000962477	yes	up	1	1.19	0.58	1.41	0.59	0.73	0.7	0.73	1.045	0.6875
gene-Mat89Ba	Mat89Ba	nucleolar protein 6 Mat89Ba	0.355	-1.49253	0.000966527	0.00940535	yes	down	0.52	1.16	0.86	0.73	6.31	2.66	4.38	2.54	0.8175	3.9725
gene-Mct1	Mct1	Monocarboxylate transporter 1	0.422	-1.24363	0.00391306	0.0273634	yes	down	9.02	21.53	17.19	18.75	77.03	91.82	21.95	105.44	16.6225	74.06
gene-Mdh1	Mdh1	malate dehydrogenase 1, transcript variant X2	3.457	1.78948	0.00325653	0.0238212	yes	up	581.84	476.21	807.62	668.19	219.24	158.04	607.74	199.72	633.465	296.185
gene-Megf8	Megf8	multiple EGF like domains 8	6.523	2.70559	3.72014e-10	3.939e-08	yes	up	1.38	0.94	1.01	2.35	0.31	0.4	0.45	0.34	1.42	0.375
gene-Membrin	Membrin	golgi SNAP receptor complex member 2, transcript variant X1	0.469	-1.09224	0.00309655	0.0228483	yes	down	1.35	2.26	1.26	2.11	12.39	5.75	3.94	5.06	1.745	6.785
gene-Mgat1	Mgat1	alpha-1,3-mannosyl-glycoprotein 2-beta-N-acetylglucosaminyltransferase, transcript variant X1	0.312	-1.67944	0.000633632	0.00681704	yes	down	0.35	0.94	0.45	0.51	3.15	2.32	1.23	6.19	0.5625	3.2225
gene-Mmp1	Mmp1	Matrix metalloproteinase 1, transcript variant X1	16.515	4.04567	1.01873e-09	9.74926e-08	yes	up	23.57	7.55	6.42	16.75	0.6	1.37	0.55	3.57	13.5725	1.5225
gene-Mps1	Mps1	Monopolar spindle 1	0.447	-1.16148	0.00550145	0.035447	yes	down	0.36	0.62	0.2	0.32	2.17	1.47	1.11	1.16	0.375	1.4775
gene-Ms	Ms	Myosuppressin	19.998	4.32177	2.41228e-05	0.000503409	yes	up	0.77	0.22	0.57	0.77	0	0	0.14	0.04	0.5825	0.045
gene-MsrA	MsrA	methionine sulphoxide reductase A	0.282	-1.82564	1.20818e-05	0.000285338	yes	down	3.36	5.89	3.7	3.61	21.2	52.11	9.57	27.99	4.14	27.7175
gene-Mtr4	Mtr4	exosome RNA helicase Mtr4	0.382	-1.38691	8.99787e-06	0.00022286	yes	down	1.7	4.38	2.15	2.97	18.83	12.59	9.38	10.84	2.8	12.91
gene-Myo81F	Myo81F	Myosin 81F, transcript variant X1	2.107	1.07543	0.00161255	0.013844	yes	up	0.75	1.27	0.79	1.54	1.34	0.7	0.77	0.82	1.0875	0.9075
gene-NHP2	NHP2	NHP2 ribonucleoprotein	0.355	-1.49258	3.80029e-05	0.000722852	yes	down	3.4	8.12	4.23	5.43	41.97	17.78	19.76	25.16	5.295	26.1675
gene-NO66	NO66	Bifunctional lysine-specific demethylase and histidyl-hydroxylase NO66	0.308	-1.69758	1.28955e-06	4.32324e-05	yes	down	2.74	6.53	2.62	2.39	27.07	18.47	12.93	23.3	3.57	20.4425
gene-Nagk	Nagk	N-acetylglucosamine kinase, transcript variant X1	9.081	3.18285	0.00676097	0.0409913	yes	up	154.35	155.12	122.95	158.63	12.76	0.81	76	0.45	147.762	22.505
gene-Nap1	Nap1	Nucleosome assembly protein 1, transcript variant X1	0.305	-1.71254	8.61189e-08	4.69625e-06	yes	down	34.94	32.96	17.79	30.23	240.42	198.25	79.95	186.7	28.98	176.33
gene-Naxd	Naxd	NAD(P)HX dehydratase, transcript variant X1	2.885	1.52846	0.00012905	0.00194972	yes	up	9.64	17.9	12.1	14.85	8.17	6.48	10.97	5.74	13.6225	7.84
gene-Ndf	Ndf	Nucleosome-destabilizing factor, transcript variant X1	0.38	-1.39654	0.000115856	0.00179959	yes	down	1.34	2.97	1.8	1.89	11.33	9.11	4.65	16.78	2	10.4675
gene-Ndfip	Ndfip	Nedd4 family interacting protein, transcript variant X1	0.48	-1.05974	0.00268244	0.020458	yes	down	4.64	12.13	5.37	5.83	25.69	41.43	12.5	31.02	6.9925	27.66
gene-Nhe1	Nhe1	Na[+]/H[+] hydrogen exchanger 1, transcript variant X2	2.287	1.19373	0.000625343	0.00676402	yes	up	6.57	4.63	4.17	9.7	5.42	6.89	3.2	4.22	6.2675	4.9325
gene-Nle	Nle	notchless, transcript variant X1	0.437	-1.19572	0.000949836	0.0093122	yes	down	2.46	3.89	2.7	1.91	18.96	9.13	7.64	12.19	2.74	11.98
gene-Noc1	Noc1	Nucleolar complex protein 1, transcript variant X2	0.324	-1.62548	9.54589e-06	0.000234815	yes	down	1.12	2.54	1.8	1.61	15.43	8.36	4.79	11.64	1.7675	10.055
gene-Noc3	Noc3	Nucleolar complex protein 3	0.225	-2.14969	7.99355e-08	4.42705e-06	yes	down	1.17	1.41	0.55	1.06	14.45	7.55	3.72	8.48	1.0475	8.55
gene-Nop17l	Nop17l	Nop17 like	2.049	1.03512	0.00404428	0.0281109	yes	up	15.37	13.92	17.15	22.37	18.47	8.39	12.69	19.23	17.2025	14.695
gene-Nop56	Nop56	Nop56 ribonucleoprotein, transcript variant X1	0.336	-1.57526	2.39991e-07	1.10884e-05	yes	down	10.45	23.51	13.82	13.69	124.12	73.25	49.53	86.42	15.3675	83.33
gene-Nop60B	Nop60B	dyskerin pseudouridine synthase 1 Nop60B, transcript variant X1	0.253	-1.98327	9.69808e-09	7.24846e-07	yes	down	4.29	5.77	3.89	4.74	59.77	27.1	24.49	22.38	4.6725	33.435
gene-Nost	Nost	Nostrin, transcript variant X1	4.91	2.2958	2.06019e-07	9.80403e-06	yes	up	4.86	3.47	1.33	3.75	1.04	1.99	0.65	1.14	3.3525	1.205
gene-Nox	Nox	NADPH oxidase, transcript variant X1	3.554	1.82949	0.00123634	0.0113065	yes	up	10.37	3.11	1.46	3.98	1.69	3.06	2.08	2.6	4.73	2.3575
gene-Nrg	Nrg	Neuroglian, transcript variant X2	3.453	1.78786	0.00027905	0.00355985	yes	up	1.04	1.51	0.54	2.75	0.76	1.29	0.4	0.61	1.46	0.765
gene-Ns1	Ns1	Nucleostemin 1, transcript variant X2	0.458	-1.12752	0.000254764	0.00330985	yes	down	13.95	14.46	11.59	10.35	57.06	57.9	23.11	68.43	12.5875	51.625
gene-Ns2	Ns2	nucleostemin 2	0.241	-2.05565	3.82405e-07	1.60889e-05	yes	down	1.6	3.38	1.24	1.81	26.75	10.56	9.54	12.18	2.0075	14.7575
gene-Nsun2	Nsun2	tRNA (cytosine(34)-C(5))-methyltransferase Nsun2	0.447	-1.16317	0.00214125	0.0173129	yes	down	1.94	2.04	2.35	1.88	15.21	6.66	4.87	7.91	2.0525	8.6625
gene-Nufip	Nufip	nuclear FMR1 interacting protein 1, transcript variant X4	0.195	-2.35924	3.15104e-10	3.36446e-08	yes	down	1.25	2.21	1.2	0.8	19.55	12.24	6.3	15.75	1.365	13.46
gene-Nup50	Nup50	nuclear pore complex protein Nup50, transcript variant X5	0.442	-1.17894	3.47518e-05	0.000672435	yes	down	5.12	6.82	5.32	6.56	38.69	21.28	14.15	24.3	5.955	24.605
gene-Oat	Oat	Ornithine aminotransferase precursor, transcript variant X1	0.33	-1.60118	0.00223945	0.0178734	yes	down	6.63	9.41	12.12	10.92	33.19	108.14	16.06	78.76	9.77	59.0375
gene-PDCD-5	PDCD-5	programmed cell death 5	0.468	-1.0961	9.79552e-05	0.00157149	yes	down	3.4	8.68	4.25	5.54	26.46	22.82	15.19	17.9	5.4675	20.5925
gene-PDZ-GEF	PDZ-GEF	PDZ domain-containing guanine nucleotide exchange factor, transcript variant X3	2.232	1.15849	4.26018e-05	0.000793693	yes	up	2.56	2.19	1.36	2.64	1.95	2.22	1.36	1.23	2.1875	1.69
gene-PIG-F	PIG-F	phosphatidylinositol glycan anchor biosynthesis class F	0.366	-1.45093	0.000147375	0.00217232	yes	down	3	6.2	3.22	5	21.36	18.85	6.92	12.58	4.355	14.9275
gene-PIG-Z	PIG-Z	phosphatidylinositol glycan anchor biosynthesis class Z	0.405	-1.30562	0.000163455	0.0023588	yes	down	0.12	0.36	0.27	0.35	1.35	1.42	0.8	1.38	0.275	1.2375
gene-PQBP1	PQBP1	poly-glutamine tract binding protein 1	0.38	-1.39438	0.00326611	0.0238638	yes	down	0.94	1.1	0.68	0.95	3.17	9.38	1.39	4.46	0.9175	4.6
gene-PRAS40	PRAS40	Proline-rich Akt substrate 40 kDa	0.328	-1.6062	0.00177649	0.0149881	yes	down	3.55	5.2	2.32	3.01	15.88	26.64	4.01	32.94	3.52	19.8675
gene-Paics	Paics	PAICS bifunctional enzyme	3.467	1.7937	0.00108477	0.01024	yes	up	0.85	0.78	0.97	1.16	0.18	0.82	0.44	0.53	0.94	0.4925
gene-Pask	Pask	PAS kinase, transcript variant X1	2.136	1.09465	0.00676222	0.0409913	yes	up	0.79	0.81	0.35	0.6	0.4	0.48	0.58	0.58	0.6375	0.51
gene-Pect	Pect	phosphoethanolamine cytidylyltransferase, transcript variant X1	3.049	1.60829	0.00526825	0.0341522	yes	up	234.81	346.58	313.76	277.72	153.79	80.4	299.83	82.35	293.217	154.093
gene-Pex14	Pex14	peroxin 14, transcript variant X3	0.462	-1.1139	0.000910511	0.00901711	yes	down	3.12	6.74	3.76	4.73	16.52	23.35	8.1	22.68	4.5875	17.6625
gene-Pex5	Pex5	peroxin 5, transcript variant X5	0.228	-2.13359	0.000153414	0.0022435	yes	down	2.45	3.46	1.58	2.95	19.19	22.07	4.55	39.53	2.61	21.335
gene-Pfdn5	Pfdn5	prefoldin 5	0.468	-1.09646	8.26922e-07	3.04547e-05	yes	down	5.8	6.57	4.67	4.61	27.58	23.47	14.56	18.9	5.4125	21.1275
gene-Phm	Phm	Peptidylglycine-alpha-hydroxylating monooxygenase, transcript variant X1	2.802	1.4866	2.18816e-07	1.02593e-05	yes	up	5.32	6.13	5.09	4.99	3.55	2.61	2.76	3.83	5.3825	3.1875
gene-Pi3K21B	Pi3K21B	phosphatidylinositol 3-kinase regulatory subunit alpha, transcript variant X1	2.25	1.16988	0.000553652	0.00616867	yes	up	14.68	13.68	9.17	24.72	10.45	14.09	9.99	14.5	15.5625	12.2575
gene-Pkc98E	Pkc98E	Protein kinase C, transcript variant X1	2.072	1.05119	0.00117224	0.0109037	yes	up	4.98	3.62	3.22	6.68	4.05	4.07	3.72	3.89	4.625	3.9325
gene-Pnn	Pnn	desmosome associated protein-like protein pinnin, transcript variant X1	0.485	-1.04455	0.00238422	0.0186918	yes	down	2.92	3.34	1.96	2.64	17.04	9.38	4.64	10.59	2.715	10.4125
gene-Polr1C	Polr1C	RNA polymerase I and III subunit C, transcript variant X1	0.434	-1.20298	0.0081189	0.046636	yes	down	1.24	3.04	1.43	1.43	14.42	5.16	4.96	5.19	1.785	7.4325
gene-Polr1E	Polr1E	RNA polymerase I subunit E, transcript variant X1	0.417	-1.26217	0.00402064	0.0279619	yes	down	0.98	2.34	1.89	2.16	14.71	5.44	5.81	5.38	1.8425	7.835
gene-Polr3A	Polr3A	RNA polymerase III subunit A	0.431	-1.2152	9.83377e-05	0.00157365	yes	down	0.79	1.28	0.73	0.86	5.86	3.62	2.01	4.08	0.915	3.8925
gene-Polr3F	Polr3F	RNA polymerase III subunit F, transcript variant X1	0.292	-1.77366	0.000794748	0.00814361	yes	down	0.35	1.38	0.96	0.84	5.54	7.84	1.7	7.3	0.8825	5.595
gene-Polr3H	Polr3H	RNA polymerase III subunit H, transcript variant X3	0.253	-1.98502	0.00691913	0.0417201	yes	down	0.42	0.59	0.31	0.41	8.42	1.15	1.79	1.13	0.4325	3.1225
gene-Pop5	Pop5	POP5 ribonuclease P/MRP subunit, transcript variant X1	0.422	-1.24612	0.00302704	0.0224659	yes	down	1.55	2.67	0.75	0.92	8.78	5.99	4.22	5.43	1.4725	6.105
gene-Prx6a	Prx6a	Peroxiredoxin 6a	3.212	1.68345	0.00266212	0.0203397	yes	up	123.41	176.61	210.58	174.32	126.32	38.66	142.35	49.68	171.23	89.2525
gene-Pus7	Pus7	pseudouridine synthase 7	0.425	-1.23421	0.0061277	0.0384566	yes	down	0.28	0.92	0.38	0.48	3.49	1.55	1.86	1.39	0.515	2.0725
gene-RIOK1	RIOK1	RIO kinase 1, transcript variant X1	0.477	-1.06945	0.000733663	0.0076547	yes	down	1.14	2.02	0.67	1.08	5.75	4.29	2.75	5.16	1.2275	4.4875
gene-RIOK2	RIOK2	RIO kinase 2	0.453	-1.14116	0.000206236	0.0028329	yes	down	3.4	4.05	3.68	3.69	22.41	14	7.5	17.27	3.705	15.295
gene-RNASEK	RNASEK	Ribonuclease kappa	0.335	-1.57778	7.61706e-06	0.000195415	yes	down	93.47	127.21	62.97	98.31	519.03	812.32	188.31	606.49	95.49	531.538
[truncated: 150 more rows]

## Sheet: 72hpi
Gene ID	Gene Name	Gene Description	FC(TR72/CTRL72)	Log2FC(TR72/CTRL72)	Pvalue	Padjust	Significant	Regulate	T72_1	T72_2	T72_3	T72_4	C72_1	C72_2	C72_3	C72_4	TR72	CTRL72
[truncated: 1,105 more rows]

## Sheet: 96 hpi
Gene ID	Gene Name	Gene Description	FC(TR96/CTRL96)	Log2FC(TR96/CTRL96)	Pvalue	Padjust	Significant	Regulate	T96_1	T96_2	T96_3	T96_4	C96_1	C96_2	C96_3	C96_4	TR96	CTRL96
[truncated: 749 more rows]
